# Supplementary material for: 2-(Biphenyl-4-yl­oxy)acetic acid
Source: Acta Crystallogr Sect E Struct Rep Online. 2011 Jan 29;67(Pt 2):o521. doi: 10.1107/S1600536811002777 (PMC3051529; doi:10.1107/S1600536811002777)
Supplement: Supplementary file 2 [file e-67-0o521-Isup2.hkl]

# 
# h,k,l, Fc-squared, Fo-squared, sigma(Fo-squared) and status flag 
# 
data_I
_shelx_title ' 1 in P2(1)/n' 
_shelx_refln_list_code          4 
_shelx_F_calc_maximum       95.81 
_exptl_crystal_F_000       480.00 
_reflns_d_resolution_high  0.7913 
 
loop_ 
 _symmetry_equiv_pos_as_xyz 
 'x, y, z' 
 '-x+1/2, y+1/2, -z+1/2' 
 '-x, -y, -z' 
 'x-1/2, -y-1/2, z-1/2' 
 
_cell_length_a     5.9118 
_cell_length_b    28.5786 
_cell_length_c     6.9017 
_cell_angle_alpha  90.000 
_cell_angle_beta  109.631 
_cell_angle_gamma  90.000 
 
_shelx_F_squared_multiplier     1.000 
 
loop_ 
 _refln_index_h 
 _refln_index_k 
 _refln_index_l 
 _refln_F_squared_calc 
 _refln_F_squared_meas 
 _refln_F_squared_sigma 
 _refln_observed_status 
   2   0   0        1.23        1.58      0.50 o 
   4   0   0        9.97        6.78      0.22 o 
   6   0   0       65.96       68.43      1.38 o 
   2   1   0       26.50       17.29      0.19 o 
   3   1   0      178.13      175.65      6.29 o 
   4   1   0      142.68      157.96      1.09 o 
   5   1   0       22.23       19.75      0.18 o 
   6   1   0        8.78        7.61      0.40 o 
   7   1   0        0.52        0.08      0.08 o 
   2   2   0       98.87       80.48      0.52 o 
   3   2   0       30.51       27.17      0.42 o 
   4   2   0        5.86        5.94      0.24 o 
   5   2   0        6.17        5.94      0.15 o 
   6   2   0       95.91      108.62      0.78 o 
   7   2   0        2.21        2.00      0.08 o 
   2   3   0      595.92      556.75      1.92 o 
   3   3   0      643.05      687.10      2.67 o 
   4   3   0       25.54       22.60      0.27 o 
   5   3   0       98.07       95.21      0.44 o 
   6   3   0        2.50        2.45      0.34 o 
   7   3   0        0.01        0.00      0.08 o 
   0   4   0       10.82       13.13      0.50 o 
   1   4   0      207.70      141.97      1.20 o 
   2   4   0      876.12      728.33      2.18 o 
   3   4   0      921.16      934.26     12.32 o 
   4   4   0       15.53       14.90      0.37 o 
   5   4   0       18.34       18.42      0.17 o 
   6   4   0        3.68        4.79      0.15 o 
   1   5   0     1841.30     1736.72     33.63 o 
   2   5   0      508.56      452.69      1.85 o 
   3   5   0       80.62       95.87      0.57 o 
   4   5   0        1.51        3.11      0.27 o 
   5   5   0      122.01      123.84      0.95 o 
   6   5   0       15.21       15.74      3.17 o 
   0   6   0     1226.98     1124.71     17.70 o 
   1   6   0       13.48       24.43      0.27 o 
   2   6   0     3108.00     3123.68    132.77 o 
   3   6   0      446.75      492.15      1.19 o 
   4   6   0      137.71      139.40      0.52 o 
   5   6   0        0.12        0.11      0.05 o 
   6   6   0       55.49       28.03     12.30 o 
   1   7   0     2120.63     1913.38     26.10 o 
   2   7   0        2.04        0.64      0.25 o 
   3   7   0        0.70        0.19      0.07 o 
   4   7   0      133.11      118.62      0.67 o 
   5   7   0        7.22        7.60      0.11 o 
   6   7   0      175.39      168.53     28.31 o 
   0   8   0       53.60       55.94      0.35 o 
   1   8   0     1362.60     1151.75     14.23 o 
   2   8   0       55.40       43.73      0.46 o 
   3   8   0      342.47      338.69      3.24 o 
   4   8   0      158.87      155.94      0.73 o 
   5   8   0      109.28      107.60      1.19 o 
   6   8   0       32.66       30.23      0.34 o 
   1   9   0     1278.99     1117.94      8.17 o 
   2   9   0       83.95       87.30      0.99 o 
   3   9   0       27.09       23.31      0.22 o 
   4   9   0       78.81       81.00      0.30 o 
   5   9   0       41.28       35.84      0.22 o 
   6   9   0        0.41        0.26      0.06 o 
   0  10   0      718.20      637.71      5.39 o 
   1  10   0     1688.75     1498.48     28.59 o 
   2  10   0       39.03       32.61      0.68 o 
   3  10   0      441.86      418.17      0.82 o 
   4  10   0       53.89       56.18      0.34 o 
   5  10   0       97.65       98.50      0.54 o 
   6  10   0        3.32        6.86      1.71 o 
   1  11   0      726.18      693.50      2.50 o 
   2  11   0       71.91       53.60      0.52 o 
   3  11   0        0.19        0.89      0.21 o 
   4  11   0      134.43      146.67      0.61 o 
   5  11   0        0.03        0.08      0.05 o 
   6  11   0      109.01      118.13     25.04 o 
   0  12   0       44.77       47.74      2.00 o 
   1  12   0        0.93        0.49      0.13 o 
   2  12   0      799.70      795.64      6.16 o 
   3  12   0      135.39      127.87      0.77 o 
   4  12   0       50.47       42.63      0.25 o 
   5  12   0      177.19      185.76      0.68 o 
   6  12   0        0.88        0.46      0.12 o 
   1  13   0       49.09       51.19      0.71 o 
   2  13   0      516.18      536.04      1.71 o 
   3  13   0      119.04      111.66      0.70 o 
   4  13   0      146.72      154.26      0.52 o 
   5  13   0        5.43        6.40      0.12 o 
   6  13   0       10.86       11.05      0.38 o 
   0  14   0      100.87       79.91      1.17 o 
   1  14   0       61.21       63.29      2.09 o 
   2  14   0       14.55       13.66      0.36 o 
   3  14   0       69.20       63.09      0.52 o 
   4  14   0      173.29      167.45      0.56 o 
   5  14   0       42.28       51.68      0.40 o 
   6  14   0       36.40       32.81      0.42 o 
   1  15   0        5.98        4.89      0.23 o 
   2  15   0      120.49      127.47      0.99 o 
   3  15   0      478.64      474.92      1.79 o 
   4  15   0       63.53       74.97      0.85 o 
   5  15   0        0.80        0.35      0.10 o 
   6  15   0        0.72        0.36      0.04 o 
   0  16   0       58.66       67.01      0.38 o 
   1  16   0      130.34      134.40      1.43 o 
   2  16   0        1.48        2.10      0.24 o 
   3  16   0       40.01       42.89      0.33 o 
   4  16   0      530.90      594.46      2.89 o 
   5  16   0        1.25        1.44      0.11 o 
   6  16   0        7.70        7.74      0.14 o 
   1  17   0       91.39       87.86      1.40 o 
   2  17   0       19.50       23.60      0.17 o 
   3  17   0       96.04       94.94      0.29 o 
   4  17   0      549.96      587.72      3.22 o 
   5  17   0      113.94      108.41      1.17 o 
   6  17   0        2.38        2.62      0.11 o 
   0  18   0        1.65        0.31      0.15 o 
   1  18   0        1.99        1.88      0.19 o 
   2  18   0        5.30        7.17      0.11 o 
   3  18   0       30.32       30.47      0.26 o 
   4  18   0      273.87      309.05      1.24 o 
   5  18   0        0.67        0.62      0.13 o 
   6  18   0        2.40        2.05      0.13 o 
   1  19   0      199.25      222.84      2.46 o 
   2  19   0        0.43        0.16      0.07 o 
   3  19   0       23.53       28.33      0.18 o 
   4  19   0       17.19       18.44      0.20 o 
   5  19   0       68.66       75.00      1.34 o 
   0  20   0      131.65      147.54      0.52 o 
   1  20   0       43.41       52.01      0.41 o 
   2  20   0       77.70       81.62      0.30 o 
   3  20   0       82.52       81.03      0.54 o 
   4  20   0      190.55      210.52      1.94 o 
   5  20   0       10.68       10.18      0.43 o 
   1  21   0       50.16       50.19      0.57 o 
   2  21   0       26.92       30.60      0.22 o 
   3  21   0        3.22        3.03      0.09 o 
   4  21   0        5.16        4.94      0.21 o 
   5  21   0        6.18        7.07      0.13 o 
   0  22   0        2.88        2.93      0.13 o 
   1  22   0        6.29        7.44      0.35 o 
   2  22   0      302.39      324.89      0.83 o 
   3  22   0       17.18       18.35      0.21 o 
   4  22   0       92.02      104.35      1.58 o 
   5  22   0       17.44       17.23      0.14 o 
   1  23   0      105.34      110.66      0.56 o 
   2  23   0      201.65      215.78      0.99 o 
   3  23   0        3.09        3.15      0.10 o 
   4  23   0      104.14      112.58      0.52 o 
   5  23   0        1.84        2.24      0.05 o 
   0  24   0        1.51        0.95      0.10 o 
   1  24   0       31.68       31.75      0.18 o 
   2  24   0      661.47      737.26      2.53 o 
   3  24   0        4.35        4.22      0.09 o 
   4  24   0        1.71        1.49      0.24 o 
   5  24   0       68.04       57.10      0.73 o 
   1  25   0       44.50       46.83      0.20 o 
   2  25   0       11.96       13.47      0.21 o 
   3  25   0        3.38        3.67      0.10 o 
   4  25   0        3.14        2.47      0.12 o 
   5  25   0        8.54        5.96      0.31 o 
   0  26   0       34.81       38.38      0.32 o 
   1  26   0      283.51      313.37      0.90 o 
   2  26   0        8.46        9.34      0.11 o 
   3  26   0        0.01        0.28      0.11 o 
   4  26   0        0.06        0.04      0.04 o 
   1  27   0       54.97       61.69      0.54 o 
   2  27   0        3.13        3.90      0.08 o 
   3  27   0        3.66        3.24      0.12 o 
   4  27   0        0.34        0.13      0.04 o 
   0  28   0       22.91       25.40      0.42 o 
   1  28   0       30.83       32.26      0.48 o 
   2  28   0        3.06        3.13      0.10 o 
   3  28   0       21.48       20.82      0.57 o 
   4  28   0       91.63       80.67      1.17 o 
   1  29   0       79.71       89.87      1.77 o 
   2  29   0        0.30        0.17      0.07 o 
   3  29   0       14.52       12.77      1.76 o 
   4  29   0       92.10       82.44      3.47 o 
   0  30   0       77.75       84.36      2.38 o 
   1  30   0       50.03       57.49      0.50 o 
   2  30   0       57.80       63.24      0.38 o 
   3  30   0        2.95        2.58      0.36 o 
   1  31   0       11.42       13.07      0.17 o 
   2  31   0       85.07       80.50      0.75 o 
   3  31   0        1.73        1.71      0.06 o 
   0  32   0        1.45        1.42      0.10 o 
   1  32   0       38.68       43.44      0.28 o 
   2  32   0       15.19       11.98      0.12 o 
   3  32   0      110.51       95.62      7.81 o 
   1  33   0      111.07      116.48      1.63 o 
   2  33   0       11.67       11.09      0.11 o 
   0  34   0        9.64        9.26      0.29 o 
   1  34   0      123.24      109.77      0.35 o 
   2  34   0        6.32        5.76      0.18 o 
   1  35   0       33.41       29.77      0.29 o 
   0  36   0      843.58      670.70      0.92 o 
  -7   0   1       56.95       38.37     18.45 o 
  -5   0   1       77.30       80.44      2.30 o 
  -3   0   1     1084.71     1033.43      6.01 o 
  -1   0   1     1426.74     1125.13     12.53 o 
   1   0   1      130.86       90.18      0.54 o 
   3   0   1      635.66      637.15     48.64 o 
   5   0   1      201.59      191.54      3.59 o 
  -7   1   1        0.05        0.08      0.06 o 
  -6   1   1        0.51        0.61      0.08 o 
  -5   1   1        7.03        8.00      0.31 o 
  -4   1   1       58.47       60.61      0.85 o 
  -3   1   1      246.67      246.43      1.30 o 
  -2   1   1        4.57        0.60      0.12 o 
  -1   1   1      467.38      389.75     17.16 o 
   0   1   1        0.26        1.50      0.21 o 
   1   1   1      306.59      263.43      3.09 o 
   2   1   1      356.41      375.63      1.19 o 
   3   1   1      173.12      193.81      2.71 o 
   4   1   1       62.73       57.70      0.54 o 
   5   1   1       16.36       14.91      0.17 o 
   6   1   1       12.38       10.13      0.17 o 
  -7   2   1        1.12        0.96      0.11 o 
  -6   2   1        2.11        1.72      0.09 o 
  -5   2   1        8.54        8.57      0.22 o 
  -4   2   1       23.46       20.07      0.81 o 
  -3   2   1      647.94      586.70      6.40 o 
  -2   2   1      297.48      253.19      1.34 o 
  -1   2   1     1859.40     1698.11     93.11 o 
   0   2   1       37.26       25.40      0.31 o 
   1   2   1     3538.04     3372.63     15.10 o 
   2   2   1     2260.59     2189.99     11.85 o 
   3   2   1      390.80      389.58      4.80 o 
   4   2   1       72.83       81.90      0.83 o 
   5   2   1      166.30      167.97      1.07 o 
   6   2   1       95.72       92.86      0.88 o 
  -7   3   1        5.06        5.28      0.07 o 
  -6   3   1       28.57       32.56      0.44 o 
  -5   3   1       24.19       25.40      0.19 o 
  -4   3   1      274.56      268.19      3.09 o 
  -3   3   1       24.56       20.86      0.31 o 
  -2   3   1      980.21      860.34     10.31 o 
  -1   3   1      244.65      223.69      2.87 o 
   0   3   1      174.46      152.77      1.30 o 
   1   3   1     1513.43     1278.74      9.94 o 
   2   3   1      160.09      137.28      0.92 o 
   3   3   1      315.16      316.28      7.77 o 
   4   3   1       23.08       14.85      0.21 o 
   5   3   1       82.46       92.12      0.52 o 
   6   3   1       39.50       38.89      0.48 o 
  -7   4   1       22.81       24.15      1.54 o 
  -6   4   1        6.33        8.30      0.33 o 
  -5   4   1       49.51       54.03      0.55 o 
  -4   4   1       69.01       54.47      0.34 o 
  -3   4   1      677.15      603.18      8.39 o 
  -2   4   1      464.65      427.58      1.48 o 
  -1   4   1      974.33      791.13      7.96 o 
   0   4   1     1039.72      909.09     10.35 o 
   1   4   1      139.58      143.28      1.83 o 
   2   4   1      500.03      465.06      2.51 o 
   3   4   1       13.94       16.27      0.38 o 
   4   4   1        3.20        2.41      0.08 o 
   5   4   1        5.69        8.61      0.19 o 
   6   4   1       16.56       13.57      0.18 o 
  -7   5   1       12.09       12.42      0.17 o 
  -6   5   1        2.36        2.88      0.11 o 
  -5   5   1       93.60      101.74      1.09 o 
  -4   5   1        4.59        5.28      0.23 o 
  -3   5   1        0.37        0.42      0.07 o 
  -2   5   1       37.73       30.86      0.41 o 
  -1   5   1     4017.52     3945.40     25.39 o 
   1   5   1     1016.61      932.46      7.33 o 
   2   5   1        2.68        1.47      0.19 o 
   3   5   1      216.35      225.84      1.83 o 
   4   5   1        0.00        0.31      0.08 o 
   5   5   1      291.61      294.28      1.42 o 
   6   5   1        0.06        0.03      0.05 o 
  -7   6   1       26.21       22.13      1.13 o 
  -6   6   1        7.79        9.61      0.16 o 
  -5   6   1      101.94      109.61      1.52 o 
  -4   6   1       40.13       31.41      0.56 o 
  -3   6   1       28.38       35.49      0.31 o 
  -2   6   1     1577.73     1458.44     10.81 o 
   0   6   1      371.44      318.84      1.99 o 
   1   6   1      119.22       84.79      0.46 o 
   2   6   1       46.66       41.81      0.67 o 
   3   6   1      203.76      180.11      1.46 o 
   4   6   1      322.53      313.53      0.81 o 
   5   6   1        1.60        1.15      0.07 o 
   6   6   1       37.33       35.57      0.39 o 
  -7   7   1       15.20       10.23      0.67 o 
  -6   7   1        1.64        1.63      0.10 o 
  -5   7   1        0.15        0.09      0.04 o 
  -4   7   1      610.23      570.83      8.69 o 
  -3   7   1       31.14       27.33      0.46 o 
  -2   7   1      120.22      105.35      0.84 o 
  -1   7   1     9179.93     8018.90     39.50 o 
   0   7   1     7816.09     8350.41     38.24 o 
   1   7   1     1198.93     1073.62      7.87 o 
   2   7   1      331.54      345.06      1.21 o 
   3   7   1       22.67       20.92      1.17 o 
   4   7   1        8.06        6.33      0.11 o 
   5   7   1       70.13       75.50      0.63 o 
   6   7   1        2.35        2.82      0.11 o 
  -7   8   1        8.97        6.34      1.13 o 
  -6   8   1        8.26       10.77      0.16 o 
  -5   8   1      330.38      338.26      2.28 o 
  -4   8   1      664.21      657.37      9.07 o 
  -3   8   1      374.91      397.51      2.06 o 
  -2   8   1      109.48      117.46      0.92 o 
  -1   8   1     5788.61     5552.99    529.67 o 
   1   8   1     1111.48      972.92      8.79 o 
   2   8   1       61.04       58.64      0.40 o 
   3   8   1       94.83      104.84      0.45 o 
   4   8   1       17.02       14.37      0.14 o 
   5   8   1       50.47       53.07      0.23 o 
   6   8   1        6.05        6.24      0.15 o 
  -7   9   1       19.67       16.55      2.13 o 
  -6   9   1       91.50       99.97      0.58 o 
  -5   9   1      549.38      623.60      5.56 o 
  -4   9   1      337.73      326.40      3.35 o 
  -3   9   1      100.23       99.90      0.73 o 
  -2   9   1       86.26       86.95      0.62 o 
  -1   9   1     1475.15     1310.54      9.18 o 
   0   9   1     2263.51     2107.49     46.28 o 
   1   9   1      909.19      857.65      2.59 o 
   2   9   1      130.12      134.30      0.52 o 
   3   9   1      122.67      131.51      1.35 o 
   4   9   1       63.98       74.01      0.31 o 
   5   9   1       63.31       67.70      0.58 o 
   6   9   1       22.20       20.91      0.30 o 
  -7  10   1        7.42        4.68      0.17 o 
  -6  10   1       76.93       78.51      0.50 o 
  -5  10   1      433.13      473.01      4.45 o 
  -4  10   1      543.70      579.77      4.45 o 
  -3  10   1      119.64      112.25      0.55 o 
  -2  10   1       11.51        9.56      0.30 o 
  -1  10   1        8.54       13.99      0.25 o 
   0  10   1      498.61      443.66      1.85 o 
   1  10   1      181.13      195.25      2.03 o 
   2  10   1      338.59      354.38      0.95 o 
   3  10   1        0.99        0.37      0.07 o 
   4  10   1       78.87       84.41      0.24 o 
   5  10   1        1.73        1.80      0.07 o 
   6  10   1        3.08        4.26      0.12 o 
  -6  11   1       53.96       55.16      0.36 o 
  -5  11   1      247.61      262.13      2.37 o 
  -4  11   1        0.44        0.42      0.08 o 
  -3  11   1      663.30      717.36      3.29 o 
  -2  11   1       74.60       78.22      0.63 o 
  -1  11   1       47.04       44.88      0.94 o 
   0  11   1       79.52       64.65      0.55 o 
   1  11   1      294.03      277.22      1.08 o 
   2  11   1       89.87       71.96      0.78 o 
   3  11   1       31.13       34.17      0.30 o 
   4  11   1       90.11       93.05      0.32 o 
   5  11   1        4.93        5.97      0.12 o 
   6  11   1        4.04        5.43      0.17 o 
  -6  12   1       24.17       26.60      0.30 o 
  -5  12   1       20.74       26.48      0.23 o 
  -4  12   1        0.37        0.20      0.06 o 
  -3  12   1      111.56      113.83      0.92 o 
  -2  12   1      549.43      572.32     11.95 o 
  -1  12   1        6.27        8.21      0.21 o 
   0  12   1     1148.74     1071.02      2.80 o 
   1  12   1     1260.25     1127.56      6.10 o 
   2  12   1      448.65      397.76      3.16 o 
   3  12   1      139.45      131.69      1.04 o 
   4  12   1      255.06      269.32      1.65 o 
   5  12   1        4.06        2.74      0.15 o 
   6  12   1        7.83        5.61      0.33 o 
  -6  13   1       32.89       35.62      0.46 o 
  -5  13   1       15.86       17.56      0.22 o 
  -4  13   1       10.02       11.37      0.31 o 
  -3  13   1       69.07       73.45      0.82 o 
  -2  13   1     1579.65     1654.58     16.13 o 
  -1  13   1      495.85      486.95      1.70 o 
   0  13   1        1.33        1.42      0.20 o 
   1  13   1      210.17      226.98      2.41 o 
   2  13   1       26.56       24.90      0.37 o 
   3  13   1       25.28       19.59      0.14 o 
   4  13   1       38.20       40.42      0.53 o 
   5  13   1        6.95        6.11      0.23 o 
   6  13   1       30.61       26.83      1.13 o 
  -6  14   1       18.25       15.29      0.15 o 
  -5  14   1       70.27       74.58      0.79 o 
  -4  14   1       69.64       65.82      0.73 o 
  -3  14   1      233.81      246.32      3.90 o 
  -2  14   1       12.99       14.37      0.32 o 
  -1  14   1      291.44      278.46      1.62 o 
   0  14   1      170.18      168.71      0.59 o 
   1  14   1       17.39       13.34      0.33 o 
   2  14   1      153.14      144.49      1.04 o 
   3  14   1      128.16      132.67      1.06 o 
   4  14   1       39.92       43.17      0.21 o 
   5  14   1        0.52        0.35      0.08 o 
   6  14   1       20.49       22.12      1.13 o 
  -6  15   1       30.29       25.48      0.20 o 
  -5  15   1        7.71        8.96      0.18 o 
  -4  15   1      192.98      206.16      0.52 o 
  -3  15   1      172.11      182.55      1.87 o 
  -2  15   1      110.78      114.20      1.94 o 
  -1  15   1       75.27       70.66      0.85 o 
   0  15   1       34.00       31.37      0.27 o 
   1  15   1     1904.12     1931.89      4.55 o 
   2  15   1     1432.05     1428.28     17.45 o 
   3  15   1        8.28        9.60      0.28 o 
   4  15   1       58.14       68.16      0.27 o 
   5  15   1       11.15       12.24      0.42 o 
   6  15   1       24.98       22.02      0.46 o 
  -6  16   1      163.69      157.31      1.67 o 
  -5  16   1        1.31        2.32      0.10 o 
  -4  16   1       27.56       23.72      0.24 o 
  -3  16   1      174.38      167.49      1.53 o 
  -2  16   1       21.19       24.04      1.00 o 
  -1  16   1       42.11       43.23      0.96 o 
   0  16   1        2.52        2.13      0.23 o 
   1  16   1      540.22      519.99      3.05 o 
   2  16   1      143.05      137.72      1.67 o 
   3  16   1        2.15        2.09      0.12 o 
   4  16   1      137.44      151.68      1.01 o 
   5  16   1        1.94        1.18      0.09 o 
  -6  17   1        0.05        0.22      0.04 o 
  -5  17   1      110.56      107.68      0.52 o 
  -4  17   1        4.79        3.11      0.08 o 
  -3  17   1        3.24        2.86      0.21 o 
  -2  17   1       22.92       20.70      0.20 o 
  -1  17   1      109.51      106.28      1.77 o 
   0  17   1      372.97      369.72      2.07 o 
   1  17   1       62.49       69.75      0.92 o 
   2  17   1       42.06       31.59      0.38 o 
   3  17   1      343.03      372.54      2.94 o 
   4  17   1       17.08       16.37      0.29 o 
   5  17   1        7.95        8.13      0.09 o 
  -6  18   1        0.01        0.11      0.05 o 
  -5  18   1        0.02        0.09      0.05 o 
  -4  18   1        9.25       10.65      0.21 o 
  -3  18   1        0.04        0.12      0.09 o 
  -2  18   1       45.47       50.56      0.43 o 
  -1  18   1      469.40      497.39      6.53 o 
   0  18   1        0.82        0.90      0.17 o 
   1  18   1     2192.63     2164.83     33.85 o 
   2  18   1        5.46        3.71      0.11 o 
   3  18   1      403.36      432.82      0.76 o 
   4  18   1       28.78       33.36      0.49 o 
   5  18   1        1.83        2.50      0.12 o 
  -6  19   1        5.58        4.94      0.07 o 
  -5  19   1       45.05       44.03      1.21 o 
  -4  19   1        0.60        1.85      0.07 o 
  -3  19   1       73.00       74.78      0.30 o 
  -2  19   1        1.27        1.53      0.10 o 
  -1  19   1        7.19        6.21      0.16 o 
   0  19   1      202.61      213.98      1.39 o 
   1  19   1        0.96        2.13      0.15 o 
   2  19   1       25.94       28.49      0.24 o 
   3  19   1        1.18        1.75      0.22 o 
   4  19   1        3.91        4.30      0.09 o 
   5  19   1       55.71       53.77      0.35 o 
  -6  20   1       85.30       82.00      5.28 o 
  -5  20   1        5.83        3.22      0.60 o 
  -4  20   1        0.70        0.26      0.07 o 
  -3  20   1       46.02       54.19      0.26 o 
  -2  20   1       69.34       76.06      0.62 o 
  -1  20   1       10.69       16.66      0.15 o 
   0  20   1        0.04        0.28      0.05 o 
   1  20   1       59.12       59.81      0.93 o 
   2  20   1      248.36      274.27      2.67 o 
   3  20   1       27.57       32.74      0.28 o 
   4  20   1      337.29      372.38      1.27 o 
   5  20   1        1.03        0.94      0.05 o 
  -5  21   1        1.50        0.60      0.17 o 
  -4  21   1       36.02       36.73      0.20 o 
  -3  21   1        3.08        1.87      0.08 o 
  -2  21   1       17.95       19.02      0.28 o 
  -1  21   1       75.64       79.53      0.67 o 
   0  21   1      132.55      139.10      0.93 o 
   1  21   1      374.86      385.10      2.36 o 
   2  21   1       35.14       36.81      0.19 o 
   3  21   1       79.06       85.70      0.71 o 
   4  21   1       21.76       25.18      0.22 o 
   5  21   1        1.68        1.45      0.04 o 
  -5  22   1       14.76       16.74      3.12 o 
  -4  22   1      129.85      137.07      0.62 o 
  -3  22   1        7.39        6.23      0.13 o 
  -2  22   1        6.37        6.89      0.19 o 
  -1  22   1      187.10      183.36      0.73 o 
   0  22   1        0.58        0.39      0.06 o 
   1  22   1       89.86       99.47      0.62 o 
   2  22   1      125.45      136.74      1.12 o 
   3  22   1      548.40      623.54      5.87 o 
   4  22   1       68.11       77.16      1.36 o 
   5  22   1       27.34       27.94      0.23 o 
  -5  23   1        7.92        6.92      0.46 o 
  -4  23   1        0.17        0.18      0.06 o 
  -3  23   1       12.65       11.63      0.12 o 
  -2  23   1       91.89       94.33      1.11 o 
  -1  23   1      227.15      235.49      1.05 o 
   0  23   1        0.04        0.10      0.05 o 
   1  23   1       84.25       89.28      0.42 o 
   2  23   1      236.36      255.16      1.80 o 
   3  23   1        2.09        2.09      0.11 o 
   4  23   1        7.60        8.74      0.10 o 
   5  23   1       30.16       26.62      0.58 o 
  -5  24   1        0.59        0.50      0.07 o 
  -4  24   1        9.78        9.27      0.25 o 
  -3  24   1        0.34        0.40      0.08 o 
  -2  24   1      128.63      135.72      0.52 o 
  -1  24   1       35.55       38.60      0.29 o 
   0  24   1       28.66       30.54      0.24 o 
   1  24   1       18.46       19.10      0.13 o 
   2  24   1       83.65       88.88      1.18 o 
   3  24   1      214.47      235.96     19.02 o 
   4  24   1      260.78      256.93      3.85 o 
  -5  25   1       28.09       20.45      0.76 o 
  -4  25   1       20.77       18.58      0.12 o 
  -3  25   1       91.33       96.66      0.53 o 
  -2  25   1       85.05       93.12      0.25 o 
  -1  25   1        6.51        6.23      0.11 o 
   0  25   1        0.49        0.72      0.11 o 
   1  25   1        9.02        9.66      0.09 o 
   2  25   1       63.86       72.54      0.76 o 
   3  25   1      124.11      124.69     14.21 o 
   4  25   1       52.44       53.43      0.32 o 
  -5  26   1       26.11       18.97      0.80 o 
  -4  26   1       37.44       33.33      0.30 o 
  -3  26   1        8.21        7.93      0.09 o 
  -2  26   1       33.02       36.37      0.19 o 
  -1  26   1       26.05       30.29      0.22 o 
   0  26   1       19.19       20.86      0.15 o 
   1  26   1       64.78       66.81      0.39 o 
   2  26   1       90.51       97.58      1.28 o 
   3  26   1       15.66       16.69      2.36 o 
   4  26   1      164.02      155.84      0.79 o 
  -4  27   1        0.04        0.07      0.03 o 
  -3  27   1       41.05       40.07      0.85 o 
  -2  27   1        9.23        9.49      0.11 o 
  -1  27   1       14.76       15.79      0.17 o 
   0  27   1       17.70       19.03      0.30 o 
   1  27   1      128.72      147.63      0.78 o 
   2  27   1        0.54        0.25      0.06 o 
   3  27   1       58.92       60.70      6.65 o 
   4  27   1        1.23        1.93      0.06 o 
  -4  28   1       36.20       31.26      0.60 o 
  -3  28   1        1.11        0.65      0.09 o 
  -2  28   1       27.67       29.77      0.30 o 
  -1  28   1       72.44       79.75      0.36 o 
   0  28   1      358.11      394.65      2.50 o 
   1  28   1       59.74       65.91      0.76 o 
   2  28   1       11.30       13.47      0.13 o 
   3  28   1       11.82       11.25      0.20 o 
   4  28   1       31.21       22.27      0.50 o 
  -4  29   1        0.30        0.06      0.05 o 
  -3  29   1       19.58       18.32      1.58 o 
  -2  29   1        9.89       10.03      0.13 o 
  -1  29   1      110.21      122.62      0.98 o 
   0  29   1      103.61      113.87      1.87 o 
   1  29   1       23.72       25.57      0.23 o 
   2  29   1       98.04      103.13      1.82 o 
   3  29   1       37.23       34.27      0.33 o 
  -4  30   1        1.65        0.55      0.06 o 
  -3  30   1       54.45       50.10      1.13 o 
  -2  30   1       41.23       41.59      0.28 o 
  -1  30   1       58.34       63.55      0.33 o 
   0  30   1        0.07        0.03      0.04 o 
   1  30   1       55.53       58.61      2.27 o 
   2  30   1       11.50       12.83      0.16 o 
   3  30   1       16.50       15.89      0.12 o 
  -3  31   1        5.06        4.58      0.19 o 
  -2  31   1       64.85       69.19      0.40 o 
  -1  31   1        7.21        6.10      0.13 o 
   0  31   1      175.85      189.98      3.62 o 
   1  31   1      102.26      106.20      3.87 o 
   2  31   1        2.40        2.73      0.10 o 
   3  31   1       34.45       31.51      1.00 o 
  -3  32   1      123.26       97.38      3.88 o 
  -2  32   1        7.09        5.95      0.11 o 
  -1  32   1        1.13        0.49      0.05 o 
   0  32   1       67.61       72.29      0.59 o 
   1  32   1       22.68       20.44      1.28 o 
   2  32   1        0.01        0.08      0.04 o 
  -3  33   1        7.61        3.26      0.17 o 
  -2  33   1       98.99       89.79      0.79 o 
  -1  33   1       11.31       10.47      0.28 o 
   0  33   1        0.08        0.10      0.04 o 
   1  33   1        0.02        0.08      0.04 o 
   2  33   1       22.83       21.81      0.42 o 
  -2  34   1        0.23        0.08      0.05 o 
  -1  34   1       54.46       47.93      0.28 o 
   0  34   1        4.01        3.26      0.05 o 
   1  34   1       10.62        9.92      0.28 o 
  -1  35   1       11.52        9.65      0.13 o 
   0  35   1       24.93       21.87      0.79 o 
   1  35   1       12.61        9.82      0.50 o 
  -6   0   2        8.42        9.19      0.31 o 
  -4   0   2      670.40      660.31      4.22 o 
  -2   0   2      283.89      292.26      3.63 o 
   0   0   2      117.47      100.37      1.77 o 
   2   0   2      186.58      163.92      7.26 o 
   4   0   2      140.45      127.62      0.58 o 
   6   0   2       32.69       38.24      0.42 o 
  -7   1   2        1.44        1.14      0.07 o 
  -6   1   2        2.73        2.78      0.09 o 
  -5   1   2     1268.03     1337.58      9.33 o 
  -4   1   2      134.73      124.10      2.13 o 
  -3   1   2       21.05       16.40      0.31 o 
  -2   1   2      284.73      278.51      1.01 o 
  -1   1   2      114.06      116.66      0.94 o 
   0   1   2      191.30      166.56      1.54 o 
   1   1   2      101.60       66.76      0.47 o 
   2   1   2       28.32       16.94      0.36 o 
   3   1   2      352.62      350.80      3.52 o 
   4   1   2        4.07        1.81      0.07 o 
   5   1   2        1.81        2.00      0.07 o 
   6   1   2        7.11        6.93      0.12 o 
  -7   2   2        0.31        0.27      0.07 o 
  -6   2   2      104.16      112.23      0.82 o 
  -5   2   2     1372.34     1430.29      7.47 o 
  -4   2   2       90.63       89.63      1.19 o 
  -3   2   2      102.09       97.07      1.21 o 
  -2   2   2      463.58      397.41      1.94 o 
  -1   2   2      254.14      220.00      5.29 o 
   0   2   2      918.38      804.30     10.62 o 
   1   2   2      266.91      239.23      0.79 o 
   2   2   2      330.54      314.60      7.68 o 
   3   2   2        1.33        0.66      0.09 o 
   4   2   2       89.15       86.47      0.50 o 
   5   2   2      129.63      126.74      0.66 o 
   6   2   2        2.39        2.13      0.12 o 
  -7   3   2        7.45        7.62      0.42 o 
  -6   3   2      543.73      584.86      4.16 o 
  -5   3   2      100.61      104.40      0.74 o 
  -4   3   2       71.95       66.66      0.44 o 
  -3   3   2      198.97      188.27      1.11 o 
  -2   3   2      126.91      116.85      0.75 o 
  -1   3   2     1076.59     1019.47      3.25 o 
   0   3   2        1.72        1.33      0.08 o 
   1   3   2      178.18      144.86      0.61 o 
   2   3   2        0.02        1.43      0.14 o 
   3   3   2      176.21      191.59      1.39 o 
   4   3   2       56.88       50.63      0.62 o 
   5   3   2       49.92       47.12      0.22 o 
   6   3   2       11.85       12.61      0.25 o 
  -7   4   2        2.74        3.47      0.12 o 
  -6   4   2      282.84      305.26      1.72 o 
  -5   4   2       21.90       23.41      0.43 o 
  -4   4   2      113.88       99.04      4.16 o 
  -3   4   2      154.54      171.53      1.38 o 
  -2   4   2      578.62      570.14      4.69 o 
  -1   4   2      285.37      242.21      2.78 o 
   0   4   2      990.19      846.78      3.99 o 
   1   4   2     1369.76     1267.77      6.94 o 
   2   4   2       79.83       84.63      1.74 o 
   3   4   2        2.77        1.79      0.36 o 
   4   4   2       56.95       53.68      0.40 o 
   5   4   2       23.56       22.93      0.34 o 
   6   4   2        2.46        0.67      0.10 o 
  -7   5   2       13.91       15.88      0.33 o 
  -6   5   2       12.00       12.37      0.24 o 
  -5   5   2        1.73        1.67      0.10 o 
  -4   5   2        0.03        0.38      0.21 o 
  -3   5   2      220.70      208.01      0.70 o 
  -2   5   2      979.95      992.03      5.44 o 
  -1   5   2      779.91      638.76      2.19 o 
   0   5   2     1264.17     1136.22      7.82 o 
   1   5   2       18.43       24.87      0.34 o 
   2   5   2      364.26      341.72      4.01 o 
   3   5   2      124.05      126.23      0.71 o 
   4   5   2        0.12        0.18      0.06 o 
   5   5   2       37.87       35.94      0.25 o 
   6   5   2       11.59       11.80      0.25 o 
  -7   6   2        8.44        7.04      0.14 o 
  -6   6   2        3.41        2.80      0.49 o 
  -5   6   2       75.40       80.16      1.05 o 
  -4   6   2        0.57        1.14      0.21 o 
  -3   6   2      429.27      484.77      2.35 o 
  -2   6   2      741.25      718.58      3.64 o 
  -1   6   2     1177.50     1067.98     17.61 o 
   0   6   2      792.64      683.67      5.75 o 
   1   6   2      708.06      662.88      1.73 o 
   2   6   2      848.50      827.66     13.11 o 
   3   6   2        0.15        0.36      0.07 o 
   4   6   2       22.54       27.72      0.22 o 
   5   6   2       23.35       20.62      0.33 o 
   6   6   2       26.22       19.80      0.28 o 
  -7   7   2        0.70        0.54      0.07 o 
  -6   7   2       11.58       10.19      1.57 o 
  -5   7   2        1.48        1.42      0.08 o 
  -4   7   2        0.51        0.90      0.33 o 
  -3   7   2     1546.08     1575.99      8.06 o 
  -2   7   2      159.34      143.40      1.11 o 
  -1   7   2      125.70      111.21      0.49 o 
   0   7   2        3.24        2.80      0.09 o 
   1   7   2      107.49      101.33      1.21 o 
   2   7   2      227.94      265.52      0.88 o 
   3   7   2        1.14        0.80      0.06 o 
   4   7   2       75.87       74.67      0.42 o 
   5   7   2        1.05        0.96      0.07 o 
   6   7   2        9.63        9.14      0.12 o 
  -7   8   2       14.99       13.65      0.17 o 
  -6   8   2       24.44       28.68      0.26 o 
  -5   8   2        4.81        4.09      0.15 o 
  -4   8   2      286.83      279.59      3.36 o 
  -3   8   2      425.62      429.09      4.18 o 
  -2   8   2       43.28       31.31      0.54 o 
  -1   8   2        1.40        0.53      0.08 o 
   0   8   2      508.70      435.90      3.17 o 
   1   8   2     1368.01     1301.23      3.95 o 
   2   8   2      245.74      260.76      1.12 o 
   3   8   2        8.24        5.64      0.08 o 
   4   8   2       93.08      100.88      0.28 o 
   5   8   2       18.67       17.72      0.30 o 
   6   8   2        1.88        1.59      0.06 o 
  -7   9   2        4.09        3.89      0.13 o 
  -6   9   2       77.55       82.66      1.61 o 
  -5   9   2        6.44        7.05      0.20 o 
  -4   9   2       56.33       49.77      0.36 o 
  -3   9   2       36.12       33.23      0.80 o 
  -2   9   2      493.67      504.34      2.20 o 
  -1   9   2      351.55      326.92      1.18 o 
   0   9   2      523.26      539.36      2.98 o 
   1   9   2     3406.81     3253.26     35.13 o 
   2   9   2       92.27       86.50      2.41 o 
   3   9   2      136.23      149.38      1.28 o 
   4   9   2       12.05       12.84      0.14 o 
   5   9   2        2.99        4.20      0.09 o 
  -7  10   2       10.65        9.23      0.33 o 
  -6  10   2        1.14        0.98      0.08 o 
  -5  10   2       29.28       31.96      0.42 o 
  -4  10   2      532.05      527.76      1.41 o 
  -3  10   2      266.79      254.19      2.88 o 
  -2  10   2        2.54        2.45      0.14 o 
  -1  10   2     1487.25     1458.66      5.25 o 
   0  10   2     2773.80     2661.82     16.12 o 
   1  10   2      618.77      594.83      4.21 o 
   2  10   2       69.46       64.12      1.67 o 
   3  10   2        0.09        0.33      0.07 o 
   4  10   2      121.86      129.43      0.70 o 
   5  10   2        1.96        1.09      0.11 o 
  -7  11   2        7.09        5.14      0.21 o 
  -6  11   2        8.32        9.68      0.15 o 
  -5  11   2        3.44        3.31      0.20 o 
  -4  11   2        2.67        2.76      0.11 o 
  -3  11   2       26.70       16.49      1.38 o 
  -2  11   2       79.62       87.03      1.04 o 
  -1  11   2       70.52       73.49      0.62 o 
   0  11   2      905.24      970.34      2.09 o 
   1  11   2      233.81      194.47      0.57 o 
   2  11   2      443.82      455.40      1.17 o 
   3  11   2      302.52      288.58      1.61 o 
   4  11   2      129.58      133.81      0.42 o 
   5  11   2       39.29       42.20      0.74 o 
  -6  12   2       41.07       46.25      1.11 o 
  -5  12   2        0.06        0.04      0.05 o 
  -4  12   2        0.12        0.21      0.08 o 
  -3  12   2        0.73        2.17      1.04 o 
  -2  12   2     1803.46     1767.29     30.48 o 
  -1  12   2        7.27        5.12      0.16 o 
   0  12   2      873.73      868.64      5.50 o 
   1  12   2       13.72        8.64      0.17 o 
   2  12   2        8.85       13.67      0.59 o 
   3  12   2        1.68        1.42      0.06 o 
   4  12   2        8.76        9.22      0.14 o 
   5  12   2       19.98       17.86      0.64 o 
  -6  13   2        0.13        0.08      0.07 o 
  -5  13   2        0.17        0.68      0.24 o 
  -4  13   2       14.38       16.57      0.17 o 
  -3  13   2        0.07        0.07      0.07 o 
  -2  13   2      447.93      473.85      1.98 o 
  -1  13   2      159.13      144.63      2.08 o 
   0  13   2      664.89      696.16      4.66 o 
   1  13   2      670.09      651.45      4.10 o 
   2  13   2       37.50       50.20      0.37 o 
   3  13   2      302.75      321.95      1.42 o 
   4  13   2      190.09      198.27      0.51 o 
   5  13   2        0.01        0.05      0.04 o 
  -6  14   2       17.32       17.16      0.47 o 
  -5  14   2        1.98        1.76      0.10 o 
  -4  14   2       15.16       18.73      0.24 o 
  -3  14   2        0.92        1.34      0.08 o 
  -2  14   2     2150.01     2127.78      5.67 o 
  -1  14   2      569.28      574.15      5.76 o 
   0  14   2      197.92      212.10      0.68 o 
   1  14   2      578.79      571.22      5.44 o 
   2  14   2       56.70       63.14      0.69 o 
   3  14   2      754.75      792.15      3.33 o 
   4  14   2      193.53      213.61      1.62 o 
   5  14   2        0.01        0.04      0.04 o 
  -6  15   2        2.92        3.71      0.06 o 
  -5  15   2        0.11        0.04      0.05 o 
  -4  15   2       90.69       97.08      0.58 o 
  -3  15   2      128.19      145.24      0.71 o 
  -2  15   2       57.06       56.41      1.21 o 
  -1  15   2     4557.09     4473.09     24.86 o 
   0  15   2       15.24       15.72      0.34 o 
   1  15   2      120.32      119.58      0.58 o 
   2  15   2        0.79        4.89      1.15 o 
   3  15   2      155.40      169.40      1.11 o 
   4  15   2       22.37       25.42      0.26 o 
   5  15   2       76.90       81.30      2.63 o 
  -6  16   2        0.45        0.57      0.06 o 
  -5  16   2        0.53        0.10      0.05 o 
  -4  16   2       10.05        7.99      0.13 o 
  -3  16   2       25.86       21.40      0.36 o 
  -2  16   2      418.57      411.22      3.69 o 
  -1  16   2      516.39      494.09      3.54 o 
   0  16   2       30.82       33.48      0.61 o 
   1  16   2       12.90       16.65      0.28 o 
   2  16   2      354.24      344.06      1.77 o 
   3  16   2       15.90       16.46      0.35 o 
   4  16   2      154.69      170.74      2.47 o 
   5  16   2       57.36       57.28      0.63 o 
  -6  17   2       12.23       12.26      1.60 o 
  -5  17   2        8.48       11.26      0.22 o 
  -4  17   2       24.69       33.30      0.40 o 
  -3  17   2       15.92       19.56      0.29 o 
  -2  17   2       83.78       91.83      0.57 o 
  -1  17   2      363.43      366.27      5.35 o 
   0  17   2        3.96        2.98      0.36 o 
   1  17   2        7.57        7.28      0.14 o 
   2  17   2     1170.24     1229.98      6.43 o 
   3  17   2      556.79      606.70      2.03 o 
   4  17   2      169.21      200.01      1.67 o 
   5  17   2       31.86       27.29      0.88 o 
  -6  18   2        0.51        0.64      0.10 o 
  -5  18   2        1.21        0.76      0.11 o 
  -4  18   2      101.95      111.98      1.72 o 
  -3  18   2        7.13        7.50      0.11 o 
  -2  18   2      490.30      513.84      3.94 o 
  -1  18   2       98.07      100.70      1.31 o 
   0  18   2      139.10      149.04      0.61 o 
   1  18   2        0.14        0.50      0.07 o 
   2  18   2      124.60      127.41      0.87 o 
   3  18   2       56.67       56.17      0.46 o 
   4  18   2      338.33      375.12      5.38 o 
   5  18   2        0.04        0.00      0.06 o 
  -6  19   2        4.25        4.20      0.17 o 
  -5  19   2       17.98       17.43      0.34 o 
  -4  19   2        5.24        2.51      0.12 o 
  -3  19   2        0.35        0.73      0.09 o 
  -2  19   2       49.55       51.79      0.49 o 
  -1  19   2       67.26       63.33      0.63 o 
   0  19   2        0.75        0.87      0.06 o 
   1  19   2        0.06        0.47      0.10 o 
   2  19   2      728.41      759.04      5.33 o 
   3  19   2      372.24      411.13      2.61 o 
   4  19   2        0.29        0.34      0.08 o 
   5  19   2        4.84        6.00      3.05 o 
  -6  20   2        8.19        8.99      0.14 o 
  -5  20   2        5.98        6.20      0.14 o 
  -4  20   2       56.49       64.47      0.51 o 
  -3  20   2       46.53       51.30      0.56 o 
  -2  20   2       21.62       23.80      0.50 o 
  -1  20   2       14.50       12.54      0.19 o 
   0  20   2       25.27       24.32      0.28 o 
   1  20   2      168.75      185.45      0.73 o 
   2  20   2      162.75      176.97      1.46 o 
   3  20   2       28.73       33.08      0.38 o 
   4  20   2       44.91       42.40      0.49 o 
  -6  21   2        4.05        5.14      0.06 o 
  -5  21   2        1.15        1.44      0.07 o 
  -4  21   2       15.83       15.55      0.24 o 
  -3  21   2        6.56       10.46      0.11 o 
  -2  21   2        0.01        0.48      0.13 o 
  -1  21   2     1206.77     1264.04      5.26 o 
   0  21   2        8.86       11.52      0.12 o 
   1  21   2      110.98      113.29      0.42 o 
   2  21   2       18.20       19.02      0.22 o 
   3  21   2        6.47        8.81      0.10 o 
   4  21   2        0.35        0.12      0.04 o 
  -5  22   2       44.28       40.02      0.98 o 
  -4  22   2        4.58        6.55      0.18 o 
  -3  22   2        0.11        0.25      0.06 o 
  -2  22   2       48.26       53.10      0.39 o 
  -1  22   2       26.92       27.98      0.34 o 
   0  22   2       45.34       51.10      0.18 o 
   1  22   2        6.03        6.79      0.24 o 
   2  22   2        2.51        2.08      0.12 o 
   3  22   2      465.77      527.15      0.83 o 
   4  22   2       10.19       11.08      0.11 o 
  -5  23   2        0.14        0.40      0.06 o 
  -4  23   2        8.22        8.19      0.19 o 
  -3  23   2      100.24      103.20      0.74 o 
  -2  23   2       24.18       27.70      0.12 o 
  -1  23   2       15.12       17.08      0.20 o 
   0  23   2      127.64      140.31      0.92 o 
   1  23   2      140.40      152.04      0.52 o 
   2  23   2       79.71       87.53      0.94 o 
   3  23   2       65.74       76.07      0.40 o 
   4  23   2       41.05       37.62      0.64 o 
  -5  24   2        1.88        0.59      0.08 o 
  -4  24   2        1.60        1.00      0.08 o 
  -3  24   2       32.40       31.58      0.35 o 
  -2  24   2       27.49       31.86      0.23 o 
  -1  24   2        0.01        0.17      0.04 o 
   0  24   2       83.40       86.46      0.63 o 
   1  24   2      163.31      169.73      0.85 o 
   2  24   2      175.25      201.18      0.54 o 
   3  24   2       34.56       33.16      0.61 o 
   4  24   2        7.50        6.33      1.08 o 
  -5  25   2        0.15        0.03      0.04 o 
  -4  25   2       45.64       40.76      0.75 o 
  -3  25   2      126.72      138.93      1.86 o 
  -2  25   2        0.27        0.17      0.05 o 
  -1  25   2       36.67       37.48      0.18 o 
   0  25   2      101.24      115.55      1.16 o 
   1  25   2        0.74        0.91      0.10 o 
   2  25   2       18.65       17.64      0.43 o 
   3  25   2      178.92      189.05      1.98 o 
   4  25   2        0.73        0.38      0.06 o 
  -5  26   2        4.13        2.17      0.07 o 
  -4  26   2      124.88      108.86      2.88 o 
  -3  26   2      119.02      113.90     11.34 o 
  -2  26   2       48.42       53.75      0.46 o 
  -1  26   2       89.10       94.43      0.54 o 
   0  26   2       70.14       81.75      0.67 o 
   1  26   2        4.72        6.01      0.13 o 
   2  26   2        0.08        0.13      0.05 o 
   3  26   2       50.35       52.45      0.32 o 
   4  26   2       14.17       10.35      0.25 o 
  -4  27   2       40.38       34.63      4.28 o 
  -3  27   2        2.65        2.84      0.36 o 
  -2  27   2        2.16        1.35      0.07 o 
  -1  27   2        5.17        5.21      0.13 o 
   0  27   2      150.92      160.87      1.72 o 
   1  27   2      102.91      119.66      1.11 o 
   2  27   2       77.53       77.62      0.38 o 
   3  27   2        0.89        0.33      0.05 o 
  -4  28   2       44.25       35.59      5.66 o 
  -3  28   2       24.16       23.12      0.54 o 
  -2  28   2        5.13        5.78      0.08 o 
  -1  28   2       17.90       20.02      0.19 o 
   0  28   2       87.17       93.80      1.19 o 
   1  28   2       62.71       69.21      0.39 o 
   2  28   2       15.98       17.67      0.16 o 
   3  28   2       11.16       11.98      0.18 o 
  -4  29   2        9.28        7.73      0.14 o 
  -3  29   2       47.47       39.92      0.24 o 
  -2  29   2        1.20        1.18      0.06 o 
  -1  29   2       75.10       80.59      1.10 o 
   0  29   2        1.96        2.25      0.08 o 
   1  29   2       28.18       28.51      0.37 o 
   2  29   2        0.00        0.06      0.04 o 
   3  29   2        1.31        0.93      0.08 o 
  -4  30   2       26.20       19.85      1.09 o 
  -3  30   2       22.41       17.09      0.46 o 
  -2  30   2        1.13        0.49      0.07 o 
  -1  30   2      175.79      187.93      1.57 o 
   0  30   2       17.59       17.16      0.66 o 
   1  30   2        0.66        0.78      0.07 o 
   2  30   2      123.69      113.91      0.49 o 
  -3  31   2        0.80        1.02      0.26 o 
  -2  31   2       89.49       78.53      1.78 o 
  -1  31   2      120.64      118.62     13.91 o 
   0  31   2        3.42        3.52      0.17 o 
   1  31   2       17.29       15.37      0.13 o 
   2  31   2        2.82        2.65      0.21 o 
  -3  32   2       10.46        9.81      0.12 o 
  -2  32   2        2.06        1.90      0.08 o 
  -1  32   2       43.06       40.48      1.04 o 
   0  32   2       19.30       19.22      0.77 o 
   1  32   2       12.63       11.06      0.15 o 
   2  32   2       11.44       10.30      0.11 o 
  -2  33   2       29.03       20.87      0.25 o 
  -1  33   2       26.06       20.64      0.58 o 
   0  33   2       41.22       37.27      1.00 o 
   1  33   2        0.55        0.50      0.06 o 
  -2  34   2       35.43       34.65      0.33 o 
  -1  34   2        6.41        5.68      0.10 o 
   0  34   2       76.19       64.44      3.01 o 
   1  34   2       13.58       11.61      0.17 o 
  -7   0   3        0.27        0.28      0.17 o 
  -5   0   3        0.67        0.62      0.16 o 
  -3   0   3      799.05      882.23      7.68 o 
  -1   0   3     1760.61     1525.70      5.85 o 
   1   0   3      513.78      514.37      2.19 o 
   3   0   3        5.51        3.34      0.12 o 
   5   0   3        0.01        0.08      0.07 o 
  -7   1   3        3.65        2.28      0.69 o 
  -6   1   3        7.72        9.13      0.16 o 
  -5   1   3      144.49      149.61      1.39 o 
  -4   1   3      854.53      869.59      7.40 o 
  -3   1   3      842.07      921.95     11.31 o 
  -2   1   3      452.86      441.77      2.59 o 
  -1   1   3        2.76        1.74      0.30 o 
   0   1   3     1828.79     1644.15     15.56 o 
   1   1   3      143.67      146.54      0.83 o 
   2   1   3      193.27      181.36      0.86 o 
   3   1   3       58.06       54.10      0.42 o 
   4   1   3       91.62       84.44      0.65 o 
   5   1   3       21.82       27.17      0.74 o 
  -7   2   3       10.25        6.67      2.40 o 
  -6   2   3      137.13      151.46      1.21 o 
  -5   2   3       36.86       38.42      0.44 o 
  -4   2   3       17.08       15.68      0.38 o 
  -3   2   3       66.60       74.94      2.53 o 
  -2   2   3      382.60      356.09      2.18 o 
  -1   2   3      440.20      405.42      4.09 o 
   0   2   3       94.40       96.53      1.46 o 
   1   2   3      231.30      223.76      2.34 o 
   2   2   3       22.04       29.93      0.62 o 
   3   2   3        4.26        4.11      0.08 o 
   4   2   3      171.64      185.94      1.02 o 
   5   2   3       54.66       51.57      0.30 o 
  -7   3   3       15.59       15.32      0.20 o 
  -6   3   3       75.20       84.03      0.47 o 
  -5   3   3      169.72      187.46      1.43 o 
  -4   3   3        1.91        2.20      0.09 o 
  -3   3   3     1182.72     1183.59      3.21 o 
  -2   3   3      301.97      326.29      2.10 o 
  -1   3   3        9.13       13.55      0.50 o 
   0   3   3     3625.58     3299.90     78.66 o 
   1   3   3      534.08      519.98      2.56 o 
   2   3   3       12.45       13.27      0.54 o 
   3   3   3       39.00       43.57      0.19 o 
   4   3   3       17.80       22.65      0.12 o 
   5   3   3       14.17       12.22      0.15 o 
  -7   4   3       67.02       61.71      0.46 o 
  -6   4   3      377.63      415.55      4.19 o 
  -5   4   3       81.24       84.04      0.98 o 
  -4   4   3        9.73        8.32      0.18 o 
  -3   4   3       50.88       51.29      0.82 o 
  -2   4   3      678.35      675.34      3.04 o 
  -1   4   3     1707.00     1601.60     12.07 o 
   0   4   3       21.92       16.94      0.57 o 
   1   4   3      163.68      189.30      1.21 o 
   2   4   3      108.23      118.04      2.14 o 
   3   4   3      103.71      102.48      0.63 o 
   4   4   3      211.41      224.80      1.30 o 
   5   4   3        7.54        6.26      0.36 o 
  -7   5   3       65.82       65.24      0.67 o 
  -6   5   3      426.57      477.80      5.83 o 
  -5   5   3       74.24       78.35      0.83 o 
  -4   5   3        0.01        0.18      0.06 o 
  -3   5   3       17.77       19.12      0.57 o 
  -2   5   3      859.74      853.23      4.63 o 
  -1   5   3      116.05       98.07      1.81 o 
   0   5   3       49.54       63.24      0.48 o 
   1   5   3      150.16      135.79      0.62 o 
   2   5   3      218.87      239.61      3.85 o 
   3   5   3        2.40        1.89      0.11 o 
   4   5   3        0.86        1.15      0.07 o 
   5   5   3       13.41       13.11      0.68 o 
  -7   6   3        1.70        1.52      0.10 o 
  -6   6   3      119.37      134.06      1.29 o 
  -5   6   3      197.11      208.91      1.14 o 
  -4   6   3      178.43      166.68      0.59 o 
  -3   6   3      407.55      373.34      5.34 o 
  -2   6   3      128.11      126.42      1.35 o 
  -1   6   3      207.81      216.06      1.13 o 
   0   6   3     2428.86     2328.26      8.14 o 
   1   6   3       54.79       56.78      0.37 o 
   2   6   3        0.19        0.12      0.06 o 
   3   6   3      409.18      419.69      1.50 o 
   4   6   3       69.46       83.00      1.03 o 
   5   6   3        0.06        0.15      0.04 o 
  -7   7   3        0.02        0.08      0.06 o 
  -6   7   3      141.02      161.87      1.63 o 
  -5   7   3      609.49      671.07      5.66 o 
  -4   7   3       87.85       86.22      0.78 o 
  -3   7   3      222.27      233.45      0.88 o 
  -2   7   3       16.76       11.34      0.30 o 
  -1   7   3       57.98       53.55      0.38 o 
   0   7   3        3.05        7.10      0.35 o 
   1   7   3       46.82       43.92      0.45 o 
   2   7   3      234.37      239.30      0.66 o 
   3   7   3        4.34        6.76      0.58 o 
   4   7   3      114.72      128.89      1.45 o 
   5   7   3       36.71       34.87      1.03 o 
  -7   8   3        0.02        0.04      0.06 o 
  -6   8   3       29.44       30.76      0.34 o 
  -5   8   3       19.49       24.01      0.36 o 
  -4   8   3       55.57       48.20      0.29 o 
  -3   8   3       73.94       79.73      0.54 o 
  -2   8   3      984.46     1026.95      7.52 o 
  -1   8   3      251.44      250.47      1.77 o 
   0   8   3       98.15       89.61      0.74 o 
   1   8   3      192.29      180.48      0.84 o 
   2   8   3       68.85       62.37      0.84 o 
   3   8   3       56.22       67.87      0.21 o 
   4   8   3      141.58      149.92      1.51 o 
   5   8   3       16.73       17.40      0.60 o 
  -7   9   3        9.07        7.73      0.10 o 
  -6   9   3        4.45        4.38      0.15 o 
  -5   9   3        0.08        0.35      0.08 o 
  -4   9   3       87.72       93.74      0.92 o 
  -3   9   3      200.45      201.17      4.84 o 
  -2   9   3       15.31       11.83      0.35 o 
  -1   9   3      585.74      544.71      3.77 o 
   0   9   3        0.17        0.94      0.17 o 
   1   9   3      131.97      140.13      1.92 o 
   2   9   3      388.25      395.37      3.60 o 
   3   9   3     1233.50     1267.44      4.40 o 
   4   9   3       34.31       33.94      0.42 o 
   5   9   3        6.85        6.49      0.10 o 
  -7  10   3       27.48       27.66      0.25 o 
  -6  10   3        2.24        2.78      0.26 o 
  -5  10   3       12.33       12.01      0.15 o 
  -4  10   3       31.72       40.57      0.52 o 
  -3  10   3       86.93       82.90      0.59 o 
  -2  10   3       23.17       30.27      0.60 o 
  -1  10   3      785.48      782.11      9.28 o 
   0  10   3       11.41       11.14      0.35 o 
   1  10   3       54.77       44.96      1.38 o 
   2  10   3      164.29      165.91      0.86 o 
   3  10   3      802.02      862.02      2.39 o 
   4  10   3      100.10      103.05      0.98 o 
   5  10   3        4.98        2.98      0.10 o 
  -7  11   3        0.32        0.49      0.06 o 
  -6  11   3        1.40        1.48      0.20 o 
  -5  11   3       86.45       89.62      0.60 o 
  -4  11   3      299.64      285.66      2.01 o 
  -3  11   3        6.82       11.73      0.16 o 
  -2  11   3      230.98      241.24      2.30 o 
  -1  11   3      235.28      210.16      2.54 o 
   0  11   3      103.14      101.85      1.74 o 
   1  11   3      137.68      133.55      0.71 o 
   2  11   3      575.99      560.84      2.84 o 
   3  11   3      378.19      415.80      3.00 o 
   4  11   3       14.76       19.15      0.17 o 
   5  11   3       54.95       51.16      3.34 o 
  -7  12   3        7.36        7.61      0.33 o 
  -6  12   3       29.26       36.00      0.74 o 
  -5  12   3        0.04        0.08      0.05 o 
  -4  12   3        1.41        0.98      0.16 o 
  -3  12   3       38.92       45.47      0.28 o 
  -2  12   3      131.66      138.15      3.26 o 
  -1  12   3       68.29       54.30      0.62 o 
   0  12   3       72.60       77.53      1.02 o 
   1  12   3      306.10      319.34      7.16 o 
   2  12   3     1047.89     1028.78      4.75 o 
   3  12   3       11.79        9.35      0.14 o 
   4  12   3       66.35       72.15      0.87 o 
   5  12   3        0.89        1.77      0.17 o 
  -6  13   3        3.02        3.78      0.30 o 
  -5  13   3       28.54       31.53      0.26 o 
  -4  13   3       17.21       18.12      0.15 o 
  -3  13   3      115.44      119.80      0.54 o 
  -2  13   3      664.73      603.29      7.60 o 
  -1  13   3        7.98       10.63      0.27 o 
   0  13   3       42.71       47.13      0.40 o 
   1  13   3      261.82      273.05      0.97 o 
   2  13   3        8.66        7.63      0.15 o 
   3  13   3       46.07       48.45      0.21 o 
   4  13   3        1.21        1.72      0.15 o 
   5  13   3       38.12       36.99      0.33 o 
  -6  14   3        8.39        8.26      0.15 o 
  -5  14   3       71.99       80.19      0.48 o 
  -4  14   3       77.53       93.24      0.46 o 
  -3  14   3      126.94      122.98      0.83 o 
  -2  14   3        7.45        6.04      0.20 o 
  -1  14   3      295.01      274.86      0.97 o 
   0  14   3        0.65        0.38      0.16 o 
   1  14   3      450.57      480.38      0.85 o 
   2  14   3       12.64       14.29      0.20 o 
   3  14   3      115.46      123.52      0.54 o 
   4  14   3        2.17        3.08      0.07 o 
   5  14   3       22.06       20.26     11.11 o 
  -6  15   3       19.04       20.02      0.31 o 
  -5  15   3        3.14        2.32      0.09 o 
  -4  15   3       11.28       11.00      0.21 o 
  -3  15   3       17.05       23.67      0.24 o 
  -2  15   3        4.26        2.44      0.07 o 
  -1  15   3        9.05       14.03      0.28 o 
   0  15   3       41.18       37.70      0.27 o 
   1  15   3      114.07      122.95      0.49 o 
   2  15   3       24.81       31.96      0.18 o 
   3  15   3        1.73        2.20      0.16 o 
   4  15   3        7.23        9.12      1.07 o 
   5  15   3       21.58       21.79      0.25 o 
  -6  16   3        1.76        1.96      0.09 o 
  -5  16   3       30.53       35.17      0.43 o 
  -4  16   3        2.14        4.04      0.44 o 
  -3  16   3        0.04        0.24      0.05 o 
  -2  16   3      538.02      545.36      5.24 o 
  -1  16   3      192.41      200.27      1.12 o 
   0  16   3      306.28      296.19      0.67 o 
   1  16   3       95.53       91.25      0.39 o 
   2  16   3      110.72      121.26      0.55 o 
   3  16   3        0.23        0.36      0.06 o 
   4  16   3        8.41        8.12      1.07 o 
  -6  17   3        0.01        0.03      0.04 o 
  -5  17   3       32.33       36.63      0.87 o 
  -4  17   3      446.96      451.83      0.88 o 
  -3  17   3       68.88       65.10      0.26 o 
  -2  17   3      149.16      163.38      1.44 o 
  -1  17   3        5.81        7.48      0.60 o 
   0  17   3       24.81       23.51      0.16 o 
   1  17   3      124.10      136.14      1.11 o 
   2  17   3       10.36       14.08      0.11 o 
   3  17   3       95.72      102.26      0.66 o 
   4  17   3        8.61        8.04      1.04 o 
  -6  18   3        0.75        0.49      0.05 o 
  -5  18   3       65.48       64.36      1.41 o 
  -4  18   3       37.28       32.58      0.51 o 
  -3  18   3       47.56       49.32      0.36 o 
  -2  18   3       49.94       55.24      0.59 o 
  -1  18   3      152.15      152.55      0.94 o 
   0  18   3      106.32      101.45      0.65 o 
   1  18   3       69.17       74.81      0.49 o 
   2  18   3        0.55        0.76      0.09 o 
   3  18   3      113.58      121.05      1.14 o 
   4  18   3       10.04        7.59      1.18 o 
  -6  19   3        2.11        1.91      0.07 o 
  -5  19   3       66.51       66.20      1.40 o 
  -4  19   3      237.97      240.87      1.22 o 
  -3  19   3        0.24        0.33      0.07 o 
  -2  19   3       18.59       19.09      0.34 o 
  -1  19   3      117.18      123.03      0.72 o 
   0  19   3        4.88        5.53      0.08 o 
   1  19   3        2.77        1.55      0.09 o 
   2  19   3       23.48       28.63      0.21 o 
   3  19   3        2.69        2.57      0.12 o 
   4  19   3        6.19        5.27      0.12 o 
  -6  20   3        6.59        7.19      0.12 o 
  -5  20   3       13.06       10.26      0.25 o 
  -4  20   3       85.77       92.94      0.70 o 
  -3  20   3      248.94      275.98      0.58 o 
  -2  20   3      335.37      355.96      1.96 o 
  -1  20   3       11.62       14.98      0.13 o 
   0  20   3       27.88       28.35      0.17 o 
   1  20   3       34.75       38.01      0.28 o 
   2  20   3      105.84      111.91      0.53 o 
   3  20   3       11.37       12.21      1.28 o 
   4  20   3        5.81        4.10      0.17 o 
  -6  21   3        0.21        0.33      0.08 o 
  -5  21   3       20.03       15.53      0.30 o 
  -4  21   3        0.78        0.72      0.06 o 
  -3  21   3       37.85       42.45      0.19 o 
  -2  21   3      342.93      366.08      0.87 o 
  -1  21   3      165.29      173.91      0.41 o 
   0  21   3       25.28       22.39      0.23 o 
   1  21   3       68.07       73.79      0.84 o 
   2  21   3       16.31       18.89      0.12 o 
   3  21   3       16.36       15.44      1.46 o 
   4  21   3       33.50       28.94      0.84 o 
  -5  22   3        6.45        5.79      0.15 o 
  -4  22   3       10.24       10.31      0.24 o 
  -3  22   3       28.38       29.94      0.24 o 
  -2  22   3       28.58       30.25      0.33 o 
  -1  22   3      394.66      414.56      2.80 o 
   0  22   3       28.30       29.82      0.20 o 
   1  22   3       29.17       27.14      0.21 o 
   2  22   3        8.84        7.95      0.10 o 
   3  22   3       21.41       18.51      2.13 o 
   4  22   3       51.91       40.35      2.21 o 
  -5  23   3        2.85        2.28      0.07 o 
  -4  23   3       70.79       75.70      1.20 o 
  -3  23   3       46.58       54.52      0.21 o 
  -2  23   3      881.74      949.79      3.57 o 
  -1  23   3        9.64        8.23      0.19 o 
   0  23   3       83.65       95.26      0.31 o 
   1  23   3      125.03      129.84      0.60 o 
   2  23   3        4.34        3.67      0.44 o 
   3  23   3        7.12        5.96      0.13 o 
  -5  24   3        0.16        0.07      0.04 o 
  -4  24   3        0.80        0.83      0.12 o 
  -3  24   3       74.60       82.45      0.67 o 
  -2  24   3       35.19       36.86      0.29 o 
  -1  24   3       64.13       71.18      0.74 o 
   0  24   3        0.93        1.34      0.08 o 
   1  24   3        5.02        4.55      0.10 o 
   2  24   3      191.46      200.30     18.78 o 
   3  24   3        1.48        0.67      0.08 o 
  -5  25   3        9.84        7.15      0.10 o 
  -4  25   3       69.07       72.62      8.40 o 
  -3  25   3       33.27       34.22      0.39 o 
  -2  25   3      203.25      225.01      1.47 o 
  -1  25   3      196.23      223.60      0.67 o 
   0  25   3       31.83       39.81      0.23 o 
   1  25   3        0.19        0.17      0.05 o 
   2  25   3      209.57      206.22     19.55 o 
   3  25   3       14.60       14.45      0.18 o 
  -5  26   3       12.79       11.36      0.17 o 
  -4  26   3        1.67        1.43      0.06 o 
  -3  26   3       77.30       84.96      0.39 o 
  -2  26   3       33.23       36.07      0.65 o 
  -1  26   3      250.82      264.02     18.72 o 
   0  26   3       11.44       14.23      0.15 o 
   1  26   3        0.99        0.87      0.07 o 
   2  26   3        0.02        0.09      0.05 o 
   3  26   3      108.18       98.40      1.84 o 
  -4  27   3       10.53        9.85      0.14 o 
  -3  27   3        5.10        6.18      0.25 o 
  -2  27   3        2.29        3.14      0.07 o 
  -1  27   3      403.17      432.64     29.35 o 
   0  27   3       61.03       58.01      8.58 o 
   1  27   3       46.94       47.62      0.25 o 
   2  27   3       80.79       61.20     14.85 o 
   3  27   3       72.24       57.62      2.30 o 
  -4  28   3       51.88       48.14      0.54 o 
  -3  28   3        0.05        0.09      0.04 o 
  -2  28   3      145.50      149.77      3.78 o 
  -1  28   3        4.07        3.71      0.13 o 
   0  28   3       22.13       24.98      2.74 o 
   1  28   3       15.33       13.31      0.17 o 
   2  28   3       80.83       75.99      0.32 o 
  -4  29   3       31.33       31.24      0.46 o 
  -3  29   3        0.64        0.66      0.07 o 
  -2  29   3        7.74        7.23      0.22 o 
  -1  29   3      118.22      120.03      2.71 o 
   0  29   3       46.48       44.92      0.42 o 
   1  29   3        0.66        0.62      0.16 o 
   2  29   3       30.00       26.64      1.42 o 
  -3  30   3       25.67       26.63      0.45 o 
  -2  30   3       12.50       10.67      0.61 o 
  -1  30   3       22.96       22.46      0.17 o 
   0  30   3      130.00      126.54      2.23 o 
   1  30   3        5.39        4.68      1.15 o 
   2  30   3        4.84        2.25      0.08 o 
  -3  31   3       56.37       52.10      0.63 o 
  -2  31   3        1.87        1.57      0.08 o 
  -1  31   3       19.44       18.35      0.17 o 
   0  31   3        2.03        1.13      0.24 o 
   1  31   3       28.81       22.07      6.44 o 
  -3  32   3        0.09        0.08      0.08 o 
  -2  32   3       16.04       14.20      0.17 o 
  -1  32   3       89.90       78.46      2.71 o 
   0  32   3        0.75        0.14      0.05 o 
   1  32   3        0.30        0.00      0.06 o 
  -2  33   3       53.62       50.75      1.34 o 
  -1  33   3        1.80        1.34      0.08 o 
   0  33   3       70.84       61.38      0.33 o 
  -6   0   4       55.26       57.25      0.88 o 
  -4   0   4       36.30       35.81      0.34 o 
  -2   0   4        6.67        0.84      0.42 o 
   0   0   4      237.87      218.11      2.42 o 
   2   0   4        1.41        1.26      0.12 o 
   4   0   4       30.51       31.74      0.50 o 
  -7   1   4        0.16        0.05      0.05 o 
  -6   1   4        2.27        1.89      0.11 o 
  -5   1   4       11.95       11.12      0.16 o 
  -4   1   4       21.43       26.76      0.37 o 
  -3   1   4      533.65      529.18      4.97 o 
  -2   1   4       48.81       47.86      0.94 o 
  -1   1   4      616.99      644.65     17.87 o 
   0   1   4      218.56      223.08      1.84 o 
   1   1   4      271.71      276.46      0.98 o 
   2   1   4      229.09      244.98      0.98 o 
   3   1   4      385.74      432.89      2.75 o 
   4   1   4      144.32      157.20      2.70 o 
  -7   2   4        6.46        4.64      0.12 o 
  -6   2   4       19.01       20.13      0.21 o 
  -5   2   4        1.16        1.33      0.14 o 
  -4   2   4      205.90      218.92      2.32 o 
  -3   2   4        7.00        5.59      0.16 o 
  -2   2   4      167.42      167.48      1.74 o 
  -1   2   4       34.38       32.90      0.80 o 
   0   2   4      438.78      420.13      5.93 o 
   1   2   4       90.91       95.68      0.86 o 
   2   2   4      239.30      239.74      0.80 o 
   3   2   4      367.74      396.91      1.66 o 
   4   2   4       41.89       46.10      0.66 o 
   5   2   4       10.23        8.27      0.17 o 
  -7   3   4       19.77       17.28      0.45 o 
  -6   3   4        0.77        0.89      0.13 o 
  -5   3   4        1.06        0.82      0.10 o 
  -4   3   4       63.48       64.61      0.66 o 
  -3   3   4      207.83      205.11      1.75 o 
  -2   3   4       23.08       20.67      0.75 o 
  -1   3   4      122.76      140.33      3.55 o 
   0   3   4      162.75      155.30      2.05 o 
   1   3   4       60.60       60.39      0.37 o 
   2   3   4      591.32      610.24      1.93 o 
   3   3   4      320.51      346.53      0.62 o 
   4   3   4       60.83       67.68      1.16 o 
   5   3   4       32.46       26.97      0.25 o 
  -7   4   4        4.73        3.33      0.14 o 
  -6   4   4        3.23        3.47      0.13 o 
  -5   4   4       63.52       67.69      0.43 o 
  -4   4   4      100.71      118.56      0.80 o 
  -3   4   4       35.04       34.52      0.55 o 
  -2   4   4        0.97        0.14      0.08 o 
  -1   4   4       27.88       17.64      0.67 o 
   0   4   4       20.74       21.13      0.59 o 
   1   4   4      892.57      894.57      1.55 o 
   2   4   4     1569.77     1613.05      6.47 o 
   3   4   4       10.76       14.92      0.25 o 
   4   4   4       26.36       30.59      0.57 o 
   5   4   4        1.88        2.51      0.08 o 
  -7   5   4       13.21       12.73      0.52 o 
  -6   5   4       62.45       73.12      0.80 o 
  -5   5   4       84.57       87.27      1.02 o 
  -4   5   4      124.30      121.57      1.37 o 
  -3   5   4      530.34      563.09      4.32 o 
  -2   5   4      273.06      266.94      0.88 o 
  -1   5   4      374.89      361.26      4.22 o 
   0   5   4        3.24        1.09      0.35 o 
   1   5   4       10.43       14.53      0.38 o 
   2   5   4      352.83      349.08      2.02 o 
   3   5   4        1.39        1.50      0.08 o 
   4   5   4       19.16       24.33      0.59 o 
   5   5   4       62.19       53.28      0.33 o 
  -7   6   4       22.63       24.42      0.25 o 
  -6   6   4        0.58        0.77      0.16 o 
  -5   6   4       30.21       33.74      0.35 o 
  -4   6   4       82.68       84.83      0.88 o 
  -3   6   4      140.96      154.55      1.03 o 
  -2   6   4        2.53        0.10      0.08 o 
  -1   6   4       37.76       34.01      2.21 o 
   0   6   4        0.70        0.37      0.21 o 
   1   6   4      140.16      132.10      1.58 o 
   2   6   4        1.25        0.44      0.08 o 
   3   6   4       48.73       48.48      0.75 o 
   4   6   4       14.46       19.36      0.54 o 
  -7   7   4       33.37       33.04      0.29 o 
  -6   7   4        3.46        2.91      0.16 o 
  -5   7   4      193.65      206.43      1.82 o 
  -4   7   4       19.09       20.78      0.28 o 
  -3   7   4       98.18       91.80      0.75 o 
  -2   7   4        0.02        0.72      0.33 o 
  -1   7   4      159.58      163.65      6.72 o 
   0   7   4      129.81      120.65      6.05 o 
   1   7   4       18.76       20.06      0.34 o 
   2   7   4       30.96       27.38      0.15 o 
   3   7   4        0.00        0.16      0.06 o 
   4   7   4       10.10       11.06      0.24 o 
  -7   8   4        1.29        0.76      0.06 o 
  -6   8   4       75.45       79.87      2.29 o 
  -5   8   4        3.07        3.13      0.11 o 
  -4   8   4      484.77      511.48      3.97 o 
  -3   8   4       24.98       25.33      0.30 o 
  -2   8   4        0.00        0.09      0.07 o 
  -1   8   4      839.59      821.76      3.84 o 
   0   8   4      176.85      178.90      2.09 o 
   1   8   4       14.08        9.97      0.32 o 
   2   8   4       89.41      104.61      0.79 o 
   3   8   4       11.03       12.31      0.14 o 
   4   8   4      151.82      152.71      2.52 o 
  -7   9   4        1.02        0.66      0.04 o 
  -6   9   4       34.90       36.46      1.34 o 
  -5   9   4        3.14        3.78      0.09 o 
  -4   9   4       68.32       91.90      0.78 o 
  -3   9   4        2.71        1.41      0.11 o 
  -2   9   4      122.18      118.54      1.83 o 
  -1   9   4        8.45        5.94      0.67 o 
   0   9   4      318.98      312.20      4.83 o 
   1   9   4       92.70       98.19      1.07 o 
   2   9   4       82.59       91.59      0.61 o 
   3   9   4       65.35       69.26      0.27 o 
   4   9   4       32.06       28.30      0.48 o 
  -7  10   4        3.09        1.84      0.06 o 
  -6  10   4       23.24       25.19      0.52 o 
  -5  10   4        4.59        2.90      0.08 o 
  -4  10   4      131.42      124.93      1.06 o 
  -3  10   4       75.77       73.13      0.67 o 
  -2  10   4       58.07       72.29      0.63 o 
  -1  10   4       26.36       25.56      0.23 o 
   0  10   4       31.25       28.90      0.56 o 
   1  10   4        2.09        2.81      0.11 o 
   2  10   4        1.16        0.37      0.07 o 
   3  10   4        0.29        0.27      0.08 o 
   4  10   4       40.58       39.71      0.30 o 
  -7  11   4       87.89       66.97      0.33 o 
  -6  11   4        0.13        0.41      0.07 o 
  -5  11   4      497.66      510.92      3.05 o 
  -4  11   4      161.03      157.29      0.98 o 
  -3  11   4       66.10       70.05      0.37 o 
  -2  11   4       75.96       82.17      0.64 o 
  -1  11   4       72.19       64.52      0.32 o 
   0  11   4        0.77        0.93      0.08 o 
   1  11   4      165.99      177.72      0.95 o 
   2  11   4        9.82        8.59      0.11 o 
   3  11   4      137.02      154.21      0.63 o 
   4  11   4        8.84        8.33      0.41 o 
  -6  12   4       23.74       25.93      2.84 o 
  -5  12   4       39.47       34.92      0.21 o 
  -4  12   4        9.62       10.16      0.16 o 
  -3  12   4       80.64       79.05      0.44 o 
  -2  12   4      144.23      141.97      1.20 o 
  -1  12   4      636.10      654.34      2.43 o 
   0  12   4       28.51       37.49      0.26 o 
   1  12   4       28.33       27.18      0.21 o 
   2  12   4       33.09       38.84      0.28 o 
   3  12   4        0.02        0.13      0.05 o 
   4  12   4        5.59        5.49      0.17 o 
  -6  13   4      151.08      147.97     14.22 o 
  -5  13   4       30.46       28.97      0.18 o 
  -4  13   4       88.85       91.54      1.03 o 
  -3  13   4      128.61      125.94      0.57 o 
  -2  13   4       21.57       23.41      0.29 o 
  -1  13   4       86.35      102.36      0.37 o 
   0  13   4       52.79       46.60      0.42 o 
   1  13   4      120.91      141.10      0.74 o 
   2  13   4       65.94       67.34      0.25 o 
   3  13   4        0.14        0.06      0.04 o 
   4  13   4        0.04        0.07      0.04 o 
  -6  14   4       48.18       54.59     10.43 o 
  -5  14   4       17.33       16.42      0.13 o 
  -4  14   4       15.72       20.74      0.31 o 
  -3  14   4        4.40        5.10      0.21 o 
  -2  14   4       70.55       71.49      0.36 o 
  -1  14   4      156.07      152.03      0.58 o 
   0  14   4        2.91        5.86      0.10 o 
   1  14   4        1.07        0.82      0.06 o 
   2  14   4        0.02        0.06      0.04 o 
   3  14   4        9.96       11.75      0.10 o 
   4  14   4        9.24        7.86      0.12 o 
  -6  15   4       63.51       57.69     10.89 o 
  -5  15   4       27.03       25.26      2.11 o 
  -4  15   4       77.58       81.89      0.85 o 
  -3  15   4      154.95      178.05      1.32 o 
  -2  15   4     1292.96     1333.17      4.88 o 
  -1  15   4        4.74        3.82      0.11 o 
   0  15   4      269.18      284.62      1.85 o 
   1  15   4      170.92      178.03      0.51 o 
   2  15   4        3.24        3.24      0.07 o 
   3  15   4       47.94       50.29      0.24 o 
   4  15   4        0.01        0.06      0.08 o 
  -6  16   4       37.51       36.13      5.65 o 
  -5  16   4       17.83       14.22      1.13 o 
  -4  16   4      106.16      108.38      0.67 o 
  -3  16   4      486.88      525.76      3.01 o 
  -2  16   4       73.90       72.78      0.71 o 
  -1  16   4       42.09       51.15      0.49 o 
   0  16   4       26.77       31.37      0.17 o 
   1  16   4       85.28       82.86      0.61 o 
   2  16   4       33.87       37.04      0.40 o 
   3  16   4        9.85        9.97      0.12 o 
   4  16   4       10.37        8.15      0.13 o 
  -6  17   4       20.73       18.48      0.34 o 
  -5  17   4        0.07        0.19      0.05 o 
  -4  17   4       34.19       41.64      0.54 o 
  -3  17   4      409.10      433.34      1.79 o 
  -2  17   4      139.24      140.58      0.56 o 
  -1  17   4      370.46      386.78      0.76 o 
   0  17   4       17.40       20.08      0.23 o 
   1  17   4        0.97        0.87      0.07 o 
   2  17   4       16.47       18.37      0.15 o 
   3  17   4        3.81        3.56      0.10 o 
   4  17   4       33.53       29.06      0.25 o 
  -6  18   4        0.80        0.23      0.05 o 
  -5  18   4        1.14        1.40      0.07 o 
  -4  18   4       66.78       79.31      0.56 o 
  -3  18   4       26.79       26.79      0.21 o 
  -2  18   4      733.34      781.30      2.26 o 
  -1  18   4      144.00      145.09      0.57 o 
   0  18   4      204.24      201.15      0.72 o 
   1  18   4       12.83        9.57      0.11 o 
   2  18   4        0.01        0.13      0.04 o 
   3  18   4       12.97       11.66      1.97 o 
  -6  19   4       38.96       40.80      0.29 o 
  -5  19   4        0.55        0.23      0.05 o 
  -4  19   4      115.37      123.80      0.64 o 
  -3  19   4      287.50      314.44      1.51 o 
  -2  19   4      511.99      547.35      2.20 o 
  -1  19   4      381.25      408.28      2.11 o 
   0  19   4       70.32       87.69      0.59 o 
   1  19   4        1.52        0.46      0.07 o 
   2  19   4        3.91        4.50      0.10 o 
   3  19   4        0.61        0.18      0.04 o 
  -6  20   4        5.59        5.01      0.46 o 
  -5  20   4       24.81       22.79      0.39 o 
  -4  20   4       31.02       32.46      0.17 o 
  -3  20   4      253.28      278.21      0.63 o 
  -2  20   4       35.00       37.94      0.37 o 
  -1  20   4      159.87      177.36      0.85 o 
   0  20   4        3.52        2.19      0.23 o 
   1  20   4      148.34      156.13      0.50 o 
   2  20   4        8.34        8.28      0.12 o 
   3  20   4        9.89        8.02      0.24 o 
  -5  21   4        5.82        7.12      0.10 o 
  -4  21   4        0.55        0.51      0.07 o 
  -3  21   4      306.61      343.13      0.93 o 
  -2  21   4      810.18      895.71      5.35 o 
  -1  21   4       10.82       13.96      0.27 o 
   0  21   4      319.71      333.51      1.82 o 
   1  21   4       99.25      112.58      0.46 o 
   2  21   4        0.39        0.55      0.12 o 
   3  21   4        5.75        5.74      0.13 o 
  -5  22   4        0.08        0.07      0.04 o 
  -4  22   4        1.30        1.91      0.12 o 
  -3  22   4       91.05      110.98      0.39 o 
  -2  22   4       47.40       53.76      0.59 o 
  -1  22   4       49.83       53.94      0.32 o 
   0  22   4        0.30        0.17      0.05 o 
   1  22   4        2.34        0.42      0.08 o 
   2  22   4        4.67        6.09      0.09 o 
   3  22   4        9.07        9.51      0.84 o 
  -5  23   4        5.70        6.15      0.11 o 
  -4  23   4        0.82        0.52      0.08 o 
  -3  23   4        2.27        3.95      0.12 o 
  -2  23   4        2.56        3.14      0.07 o 
  -1  23   4      112.32      117.09      0.78 o 
   0  23   4        2.79        4.30      0.09 o 
   1  23   4       80.74       81.39      0.51 o 
   2  23   4       15.29       14.43      0.21 o 
   3  23   4        0.01        0.00      0.84 o 
  -5  24   4       11.29        9.97      0.20 o 
  -4  24   4       27.13       28.62      0.46 o 
  -3  24   4        0.74        0.42      0.06 o 
  -2  24   4      221.19      246.94      2.14 o 
  -1  24   4       37.20       42.68      0.26 o 
   0  24   4       31.21       27.81      0.24 o 
   1  24   4        0.11        0.17      0.04 o 
   2  24   4        0.17        0.28      0.05 o 
   3  24   4        0.12        0.25      0.08 o 
  -5  25   4       77.82       70.11      0.54 o 
  -4  25   4      119.46      115.52      3.86 o 
  -3  25   4       93.52      104.28      1.34 o 
  -2  25   4       15.35       15.50      0.20 o 
  -1  25   4       59.61       67.79      0.48 o 
   0  25   4       83.66       82.93      0.46 o 
   1  25   4       31.26       31.83      0.52 o 
   2  25   4        2.67        3.30      0.07 o 
  -4  26   4       14.94       11.51      0.24 o 
  -3  26   4       20.82       21.62      0.54 o 
  -2  26   4       58.82       60.07      1.52 o 
  -1  26   4       22.18       21.95      0.24 o 
   0  26   4        4.12        5.30      0.11 o 
   1  26   4        0.97        0.71      0.05 o 
   2  26   4       24.13       22.55      0.18 o 
  -4  27   4       24.94       23.02      0.32 o 
  -3  27   4        8.03        5.51      0.07 o 
  -2  27   4        3.85        3.63      0.15 o 
  -1  27   4        9.38       11.80      0.20 o 
   0  27   4        0.18        0.14      0.05 o 
   1  27   4        8.93       11.19      0.24 o 
   2  27   4       10.01       11.78      0.25 o 
  -4  28   4        9.53        9.26      0.16 o 
  -3  28   4       24.22       19.82      0.48 o 
  -2  28   4        1.41        1.72      0.06 o 
  -1  28   4        7.18        6.58      0.08 o 
   0  28   4       19.66       18.33      0.18 o 
   1  28   4        0.57        0.33      0.08 o 
  -3  29   4      107.51       91.88      0.40 o 
  -2  29   4        0.01        0.08      0.06 o 
  -1  29   4       23.35       21.03      0.26 o 
   0  29   4        8.85        7.39      0.19 o 
   1  29   4       23.66       22.30      0.18 o 
  -3  30   4        1.11        0.42      0.08 o 
  -2  30   4        6.28        5.24      0.07 o 
  -1  30   4        8.74        8.83      0.10 o 
   0  30   4        4.73        4.93      0.07 o 
   1  30   4        5.17        4.34      0.06 o 
  -2  31   4       48.26       39.30      1.13 o 
  -1  31   4        0.63        0.89      0.05 o 
   0  31   4        0.56        0.14      0.05 o 
  -7   0   5        7.31        6.10      0.17 o 
  -5   0   5       34.69       33.06      0.84 o 
  -3   0   5       47.26       60.76      0.37 o 
  -1   0   5     1841.12     1873.09      9.94 o 
   1   0   5        0.08        0.56      0.19 o 
   3   0   5        0.15        0.17      0.06 o 
  -7   1   5       41.90       39.57      1.13 o 
  -6   1   5       37.10       35.45      0.32 o 
  -5   1   5        2.00        1.04      0.08 o 
  -4   1   5        7.56        7.53      0.10 o 
  -3   1   5       25.69       26.04      0.49 o 
  -2   1   5        0.03        0.18      0.06 o 
  -1   1   5      176.08      174.69      1.03 o 
   0   1   5        6.31        7.69      0.16 o 
   1   1   5      191.85      213.64      2.81 o 
   2   1   5       91.87      107.42      0.98 o 
   3   1   5       23.68       27.47      0.43 o 
   4   1   5       81.48       77.48      1.54 o 
  -7   2   5        7.82        6.73      0.37 o 
  -6   2   5        0.18        0.13      0.05 o 
  -5   2   5       25.53       25.65      0.32 o 
  -4   2   5       17.28       12.22      0.22 o 
  -3   2   5       73.70       65.10      0.40 o 
  -2   2   5      182.53      198.98      1.47 o 
  -1   2   5        0.65        0.63      0.10 o 
   0   2   5       23.34       22.97      0.18 o 
   1   2   5       25.20       20.26      0.21 o 
   2   2   5       71.02       72.34      0.45 o 
   3   2   5        5.72        4.73      0.09 o 
   4   2   5        4.32        5.56      0.21 o 
  -7   3   5        2.80        2.25      0.25 o 
  -6   3   5       48.38       49.67      0.42 o 
  -5   3   5       34.78       33.61      0.58 o 
  -4   3   5       28.09       34.76      0.36 o 
  -3   3   5       17.95       17.71      0.29 o 
  -2   3   5       30.84       25.84      0.31 o 
  -1   3   5        9.67       13.91      0.15 o 
   0   3   5       60.27       67.82      0.28 o 
   1   3   5     1184.79     1293.21      7.60 o 
   2   3   5      302.67      325.15      0.69 o 
   3   3   5        2.42        3.23      0.06 o 
   4   3   5       32.76       30.55      1.71 o 
  -7   4   5        0.74        0.35      0.09 o 
  -6   4   5        0.67        1.38      0.08 o 
  -5   4   5      122.01      116.70      1.07 o 
  -4   4   5       13.17        9.53      0.12 o 
  -3   4   5       14.02       13.15      0.22 o 
  -2   4   5        0.32        0.50      0.11 o 
  -1   4   5       15.63       20.81      0.55 o 
   0   4   5      130.67      129.86      0.37 o 
   1   4   5      253.59      262.90      2.03 o 
   2   4   5       20.27       22.74      0.16 o 
   3   4   5        1.05        1.05      0.07 o 
   4   4   5        8.23        4.89      0.21 o 
  -7   5   5        1.53        1.17      0.06 o 
  -6   5   5       50.27       48.28      0.83 o 
  -5   5   5        4.38        3.25      0.10 o 
  -4   5   5      125.52      115.32      1.04 o 
  -3   5   5        2.01        3.42      0.12 o 
  -2   5   5       12.19       10.12      0.37 o 
  -1   5   5       91.64       93.80      0.37 o 
   0   5   5       37.56       43.07      0.49 o 
   1   5   5      124.53      133.80      0.49 o 
   2   5   5      587.34      646.92      3.58 o 
   3   5   5        5.89        5.45      0.12 o 
   4   5   5        3.21        3.60      0.21 o 
  -7   6   5        4.56        2.12      0.25 o 
  -6   6   5       46.22       41.80      0.67 o 
  -5   6   5        8.45        7.56      0.11 o 
  -4   6   5        1.21        2.02      0.32 o 
  -3   6   5       16.05       18.72      0.29 o 
  -2   6   5      109.99      123.00      1.49 o 
  -1   6   5      145.33      142.77      0.50 o 
   0   6   5       17.69       19.14      0.22 o 
   1   6   5      104.85       89.62      0.52 o 
   2   6   5      251.73      275.39      1.00 o 
   3   6   5        3.76        4.63      0.15 o 
   4   6   5       75.84       63.99      4.01 o 
  -7   7   5       57.45       43.40      8.10 o 
  -6   7   5       19.78       16.71      0.47 o 
  -5   7   5       64.29       61.52      0.50 o 
  -4   7   5       12.36       11.71      0.22 o 
  -3   7   5        5.64        6.35      0.11 o 
  -2   7   5      373.34      396.17      5.36 o 
  -1   7   5      147.66      164.57      1.30 o 
   0   7   5      170.99      176.06      1.90 o 
   1   7   5       25.85       26.58      0.26 o 
   2   7   5      122.87      141.01      0.86 o 
   3   7   5        1.44        1.51      0.13 o 
   4   7   5        0.15        0.08      0.06 o 
  -6   8   5       23.91       22.82      0.77 o 
  -5   8   5       55.43       54.11      0.42 o 
  -4   8   5        1.18        1.04      0.07 o 
  -3   8   5      132.32      132.80      0.96 o 
  -2   8   5      227.78      225.78      2.61 o 
  -1   8   5        4.72        4.76      0.17 o 
   0   8   5        9.22        9.86      0.17 o 
   1   8   5       13.56       15.50      0.15 o 
   2   8   5       50.90       55.30      0.56 o 
   3   8   5        7.85        8.63      0.24 o 
   4   8   5        6.80        5.52      0.25 o 
  -6   9   5        0.65        0.11      0.05 o 
  -5   9   5        8.64       11.21      0.22 o 
  -4   9   5      163.98      171.08      1.22 o 
  -3   9   5      206.03      231.53      1.71 o 
  -2   9   5       67.38       74.87      1.21 o 
  -1   9   5      233.58      247.75      2.08 o 
   0   9   5       94.87       99.72      0.40 o 
   1   9   5       95.33       91.12      0.56 o 
   2   9   5        4.90        5.04      0.11 o 
   3   9   5       12.24       13.29      0.52 o 
   4   9   5        0.00        0.00      0.08 o 
  -6  10   5       35.02       29.27      0.36 o 
  -5  10   5       27.46       29.49      0.30 o 
  -4  10   5        0.00        0.35      0.09 o 
  -3  10   5      294.32      308.89      1.91 o 
  -2  10   5     1072.54     1146.60      9.92 o 
  -1  10   5        2.64        1.25      0.08 o 
   0  10   5        5.06        6.77      0.16 o 
   1  10   5       33.82       35.69      0.54 o 
   2  10   5        4.67        5.37      0.16 o 
   3  10   5        5.20        5.81      0.21 o 
  -6  11   5        1.19        0.83      0.06 o 
  -5  11   5       51.34       57.78      0.59 o 
  -4  11   5      170.46      182.69      1.34 o 
  -3  11   5       47.77       49.04      0.25 o 
  -2  11   5     1348.77     1407.55     17.48 o 
  -1  11   5        1.98        2.78      0.10 o 
   0  11   5       97.50      100.17      0.34 o 
   1  11   5       40.05       36.67      0.41 o 
   2  11   5       54.76       63.81      0.27 o 
   3  11   5       10.61       10.55      0.42 o 
  -6  12   5       32.05       25.46      5.01 o 
  -5  12   5       18.66       18.02      0.16 o 
  -4  12   5       25.55       30.82      0.33 o 
  -3  12   5      467.26      503.49      2.61 o 
  -2  12   5      225.81      240.65      1.25 o 
  -1  12   5       17.04       18.12      0.33 o 
   0  12   5       59.22       56.01      0.28 o 
   1  12   5        5.01        5.35      0.12 o 
   2  12   5       49.66       53.01      0.23 o 
   3  12   5        0.01        0.08      0.05 o 
  -6  13   5        0.70        0.00      0.48 o 
  -5  13   5        0.08        0.07      0.04 o 
  -4  13   5      224.11      247.43      2.26 o 
  -3  13   5     1017.42     1096.62      6.87 o 
  -2  13   5      238.29      261.09      1.71 o 
  -1  13   5      107.99      118.86      0.89 o 
   0  13   5       24.61       18.34      0.13 o 
   1  13   5        4.86        7.57      0.09 o 
   2  13   5        0.00        0.09      0.04 o 
   3  13   5       16.36       18.62      0.59 o 
  -6  14   5       15.15       15.00      3.23 o 
  -5  14   5       46.58       48.50      1.22 o 
  -4  14   5      127.17      142.41      1.30 o 
  -3  14   5      304.03      325.67      2.80 o 
  -2  14   5       37.49       42.34      0.46 o 
  -1  14   5      108.70      115.83      1.00 o 
   0  14   5      104.78      105.03      0.75 o 
   1  14   5       80.85       73.51      0.27 o 
   2  14   5       66.78       69.09      0.44 o 
   3  14   5       35.35       37.88      0.58 o 
  -6  15   5        6.22        5.10      0.17 o 
  -5  15   5       25.90       25.88      0.34 o 
  -4  15   5       36.84       37.43      0.57 o 
  -3  15   5       14.86       15.55      0.23 o 
  -2  15   5      281.62      300.08      1.60 o 
  -1  15   5        8.64       12.05      0.12 o 
   0  15   5      110.23      105.63      0.65 o 
   1  15   5       25.25       18.29      0.17 o 
   2  15   5       19.07       22.22      0.27 o 
   3  15   5        0.16        0.50      0.06 o 
  -6  16   5        3.02        3.15      0.16 o 
  -5  16   5        0.88        0.23      0.06 o 
  -4  16   5       78.54       86.20      8.76 o 
  -3  16   5       15.58       19.05      0.22 o 
  -2  16   5        2.10        2.18      0.07 o 
  -1  16   5       49.87       53.00      0.30 o 
   0  16   5      153.04      132.79      0.86 o 
   1  16   5        2.44        2.08      0.08 o 
   2  16   5       10.13       10.92      0.13 o 
   3  16   5       67.44       57.17      0.63 o 
  -6  17   5       33.49       26.31      0.96 o 
  -5  17   5       61.45       63.63      1.55 o 
  -4  17   5        0.16        0.26      0.06 o 
  -3  17   5       33.75       37.39      0.45 o 
  -2  17   5       60.81       67.38      0.65 o 
  -1  17   5        0.82        2.24      0.18 o 
   0  17   5      115.64       93.64      0.88 o 
   1  17   5       29.44       33.54      0.37 o 
   2  17   5        4.15        4.40      0.14 o 
   3  17   5       31.34       28.36      0.46 o 
  -6  18   5        1.56        0.84      0.08 o 
  -5  18   5        4.58        5.02      0.09 o 
  -4  18   5        4.95        4.31      0.51 o 
  -3  18   5      201.81      227.52      0.97 o 
  -2  18   5       22.86       24.93      0.56 o 
  -1  18   5       59.76       56.06      0.46 o 
   0  18   5       13.27       10.03      0.19 o 
   1  18   5        8.15        9.55      0.15 o 
   2  18   5        1.27        0.92      0.14 o 
   3  18   5        7.10        6.68      0.46 o 
  -5  19   5       18.38       15.32      0.22 o 
  -4  19   5        1.94        1.51      0.22 o 
  -3  19   5        8.51       10.14      0.12 o 
  -2  19   5       64.10       74.37      0.92 o 
  -1  19   5      109.02      109.06      1.01 o 
   0  19   5       39.53       45.71      0.26 o 
   1  19   5        0.43        0.29      0.06 o 
   2  19   5        1.76        3.35      0.76 o 
  -5  20   5        1.14        0.58      0.04 o 
  -4  20   5       11.61       13.23      1.89 o 
  -3  20   5       58.35       65.32      0.68 o 
  -2  20   5        1.20        0.87      0.06 o 
  -1  20   5       26.76       34.46      0.30 o 
   0  20   5       72.74       80.25      0.49 o 
   1  20   5        0.86        0.61      0.08 o 
   2  20   5       12.83       11.36      2.29 o 
  -5  21   5        9.29        7.61      1.05 o 
  -4  21   5       71.70       72.36      7.80 o 
  -3  21   5        0.72        1.01      0.07 o 
  -2  21   5       76.00       87.51      0.73 o 
  -1  21   5       35.87       43.86      0.29 o 
   0  21   5       25.10       25.72      0.42 o 
   1  21   5       84.89       83.70      1.05 o 
   2  21   5       25.83       29.20      0.23 o 
  -5  22   5        1.33        1.45      0.07 o 
  -4  22   5      152.10      145.69      9.71 o 
  -3  22   5       55.55       51.49      0.87 o 
  -2  22   5        0.56        0.63      0.08 o 
  -1  22   5       26.80       31.68      0.19 o 
   0  22   5       30.02       31.41      0.27 o 
   1  22   5        8.65        8.42      0.17 o 
   2  22   5       12.45       15.35      0.26 o 
  -4  23   5       69.41       68.09      1.30 o 
  -3  23   5      168.51      170.49      3.43 o 
  -2  23   5        0.06        0.12      0.03 o 
  -1  23   5       33.74       34.02      0.20 o 
   0  23   5       80.93       83.46      0.44 o 
   1  23   5       18.83       18.13      0.13 o 
   2  23   5       10.39       11.08      0.46 o 
  -4  24   5        5.07        6.55      0.09 o 
  -3  24   5      135.95      123.69      2.23 o 
  -2  24   5        4.40        3.60      0.34 o 
  -1  24   5        5.63        3.51      0.10 o 
   0  24   5        0.06        0.13      0.04 o 
   1  24   5        2.29        2.01      0.31 o 
  -4  25   5       20.71       20.11      0.38 o 
  -3  25   5        0.78        0.54      0.07 o 
  -2  25   5       75.15       71.63      7.23 o 
  -1  25   5       10.87       13.01      0.13 o 
   0  25   5       12.62       11.57      0.10 o 
   1  25   5        0.10        0.16      0.05 o 
  -4  26   5        1.01        0.71      0.06 o 
  -3  26   5       69.56       61.86      0.45 o 
  -2  26   5       89.07       83.83      1.50 o 
  -1  26   5        4.59        6.42      0.13 o 
   0  26   5        6.67        6.60      0.12 o 
   1  26   5        8.34        7.21      0.42 o 
  -3  27   5      124.49      102.21      3.42 o 
  -2  27   5        0.04        0.08      0.05 o 
  -1  27   5        0.53        0.06      0.05 o 
   0  27   5       10.70        9.07      0.13 o 
  -3  28   5        1.34        0.84      0.08 o 
  -2  28   5       92.12       80.74      0.32 o 
  -1  28   5       14.69       14.73      0.14 o 
   0  28   5       12.77       11.42      0.22 o 
  -2  29   5       41.23       33.47      3.05 o 
  -1  29   5        3.56        2.81      0.09 o 
  -6   0   6       14.73       13.49      0.24 o 
  -4   0   6        5.24        3.18      0.13 o 
  -2   0   6      110.41      110.26      0.54 o 
   0   0   6       15.55       19.69      0.25 o 
   2   0   6       25.55       25.07     12.73 o 
  -6   1   6       49.12       43.52      0.38 o 
  -5   1   6       97.82       97.90      1.77 o 
  -4   1   6       98.70      106.08      1.53 o 
  -3   1   6       10.71       11.25      0.16 o 
  -2   1   6        1.25        1.62      0.15 o 
  -1   1   6        0.16        0.29      0.08 o 
   0   1   6       94.31       97.40      0.42 o 
   1   1   6        8.43        9.76      0.14 o 
   2   1   6       35.06       33.00     11.06 o 
   3   1   6       14.37       13.29      0.42 o 
  -6   2   6        2.23        1.31      0.08 o 
  -5   2   6       26.27       24.33      0.38 o 
  -4   2   6      132.55      133.16      2.16 o 
  -3   2   6        0.05        1.07      0.32 o 
  -2   2   6      567.71      638.08      3.01 o 
  -1   2   6       43.02       47.10      0.29 o 
   0   2   6       19.99       21.88      0.24 o 
   1   2   6      222.24      253.43      1.71 o 
   2   2   6        1.50        1.25      0.12 o 
   3   2   6       57.00       52.61      2.05 o 
  -6   3   6       13.38       11.99      0.25 o 
  -5   3   6        3.74        4.31      0.10 o 
  -4   3   6        0.07        0.15      0.05 o 
  -3   3   6      248.84      280.12      3.07 o 
  -2   3   6      327.72      346.73      0.95 o 
  -1   3   6      442.24      475.17      4.16 o 
   0   3   6       40.72       50.82      0.57 o 
   1   3   6       85.32       96.85      0.57 o 
   2   3   6       33.33       38.08      0.30 o 
   3   3   6       20.36       17.30      0.14 o 
  -6   4   6       16.18       13.79      0.24 o 
  -5   4   6       31.60       26.93      0.49 o 
  -4   4   6        5.55        5.91      0.14 o 
  -3   4   6      601.05      665.04      4.34 o 
  -2   4   6       47.71       53.28      0.32 o 
  -1   4   6       50.73       52.76      0.45 o 
   0   4   6      171.92      200.37      2.84 o 
   1   4   6        4.51        4.82      0.16 o 
   2   4   6        0.77        1.23      0.07 o 
   3   4   6        0.69        0.56      0.04 o 
  -6   5   6        0.16        0.08      0.05 o 
  -5   5   6       13.30       10.93      1.07 o 
  -4   5   6      159.35      179.28      1.60 o 
  -3   5   6      631.66      716.19      4.95 o 
  -2   5   6       68.80       77.86      0.66 o 
  -1   5   6      199.74      220.04      2.05 o 
   0   5   6      287.66      347.69      5.38 o 
   1   5   6       12.44       13.95      0.16 o 
   2   5   6       23.84       27.59      0.39 o 
   3   5   6       41.44       43.85      0.21 o 
  -6   6   6       35.62       37.33      0.27 o 
  -5   6   6        4.51        4.40      0.08 o 
  -4   6   6      152.22      156.89      1.46 o 
  -3   6   6      820.89      911.61      4.39 o 
  -2   6   6      147.62      163.96      0.92 o 
  -1   6   6      242.55      261.00      1.98 o 
   0   6   6        5.12        6.44      0.12 o 
   1   6   6       47.41       65.49      0.60 o 
   2   6   6       14.84       17.55      0.18 o 
   3   6   6        6.62        7.11      0.16 o 
  -6   7   6        5.85        4.51      0.14 o 
  -5   7   6        0.59        0.27      0.06 o 
  -4   7   6      181.27      207.60      1.00 o 
  -3   7   6       62.70       66.51      0.41 o 
  -2   7   6      278.32      306.00      2.84 o 
  -1   7   6      156.29      168.80      1.11 o 
   0   7   6       91.12       86.06      1.49 o 
   1   7   6      188.15      220.91      0.91 o 
   2   7   6       10.43        7.02      0.22 o 
   3   7   6       64.10       62.35      0.26 o 
  -6   8   6        1.57        1.17      0.39 o 
  -5   8   6        8.99       10.63      0.38 o 
  -4   8   6       14.41       14.77      0.18 o 
  -3   8   6       23.03       23.50      0.26 o 
  -2   8   6       49.06       55.60      0.53 o 
  -1   8   6        0.72        2.37      0.08 o 
   0   8   6        0.10        0.80      0.13 o 
   1   8   6       13.10       17.82      0.16 o 
   2   8   6       53.52       56.97      0.27 o 
   3   8   6        3.29        4.26      0.07 o 
  -6   9   6        1.40        0.94      0.21 o 
  -5   9   6       41.21       43.84      0.46 o 
  -4   9   6       46.98       48.50      0.83 o 
  -3   9   6        2.18        2.39      0.19 o 
  -2   9   6        0.05        0.15      0.05 o 
  -1   9   6      125.90      124.24      1.22 o 
   0   9   6      202.31      192.33      1.61 o 
   1   9   6      124.28      136.54      0.47 o 
   2   9   6       43.67       45.56      0.46 o 
   3   9   6        8.61        6.64      0.79 o 
  -6  10   6        1.05        0.93      0.08 o 
  -5  10   6        9.08       11.05      0.17 o 
  -4  10   6        5.19        5.73      0.21 o 
  -3  10   6       27.21       26.79      0.20 o 
  -2  10   6        4.23        3.00      0.17 o 
  -1  10   6      107.58       97.97      0.97 o 
   0  10   6        4.59        7.42      0.17 o 
   1  10   6      116.60      138.71      1.32 o 
   2  10   6       11.80       11.55      0.14 o 
  -6  11   6       68.07       58.68      1.04 o 
  -5  11   6       23.55       24.67      0.51 o 
  -4  11   6        0.38        0.33      0.08 o 
  -3  11   6        0.46        0.50      0.07 o 
  -2  11   6      113.93      122.02      1.43 o 
  -1  11   6       48.34       39.83      0.22 o 
   0  11   6       21.91       21.96      0.15 o 
   1  11   6      124.28      150.26      2.33 o 
   2  11   6        9.43       10.32      0.18 o 
  -6  12   6        0.37        0.84      0.06 o 
  -5  12   6        4.33        5.14      0.32 o 
  -4  12   6       20.28       21.42      0.66 o 
  -3  12   6        5.21        6.34      0.12 o 
  -2  12   6        0.24        0.33      0.07 o 
  -1  12   6       50.39       48.20      0.26 o 
   0  12   6      208.94      219.63      2.18 o 
   1  12   6      124.24      128.64      2.49 o 
   2  12   6        0.37        0.75      0.06 o 
  -6  13   6        7.55        5.68      0.21 o 
  -5  13   6        9.88       12.45      0.17 o 
  -4  13   6        5.07        4.85      0.19 o 
  -3  13   6        1.84        1.64      0.06 o 
  -2  13   6       94.24      107.05      1.08 o 
  -1  13   6        0.48        0.22      0.06 o 
   0  13   6        0.68        0.77      0.08 o 
   1  13   6      164.93      168.37      3.61 o 
   2  13   6       89.36      101.15      0.46 o 
  -5  14   6       30.31       26.51      5.49 o 
  -4  14   6        2.87        3.01      0.13 o 
  -3  14   6       58.62       66.18      0.30 o 
  -2  14   6       46.49       50.72      0.23 o 
  -1  14   6       25.56       27.44      0.20 o 
   0  14   6        3.78        3.44      0.45 o 
   1  14   6       22.06       30.50      0.75 o 
   2  14   6        6.40        9.91      0.14 o 
  -5  15   6       11.50       10.03      2.10 o 
  -4  15   6        6.91        6.22      0.71 o 
  -3  15   6       37.26       38.69      0.54 o 
  -2  15   6        0.05        0.20      0.06 o 
  -1  15   6        9.77       12.58      0.18 o 
   0  15   6        9.17        9.46      1.42 o 
   1  15   6       50.42       44.46      1.88 o 
   2  15   6       77.81       81.63      0.30 o 
  -5  16   6        0.07        0.09      0.05 o 
  -4  16   6        6.94        7.23      0.39 o 
  -3  16   6        4.22        3.99      0.12 o 
  -2  16   6       25.60       24.95      0.18 o 
  -1  16   6       23.76       24.67      2.79 o 
   0  16   6       53.30       40.34      8.28 o 
   1  16   6       24.65       24.66      0.71 o 
   2  16   6       10.23        9.77      0.12 o 
  -5  17   6       61.46       60.27      0.49 o 
  -4  17   6        0.04        0.28      0.04 o 
  -3  17   6        1.61        1.66      0.28 o 
  -2  17   6        6.97        7.50      0.10 o 
  -1  17   6       11.84       11.33      0.18 o 
   0  17   6        5.29        3.99      0.85 o 
   1  17   6       42.38       41.38      0.30 o 
   2  17   6        1.51        1.13      0.06 o 
  -5  18   6        9.26        7.33      0.08 o 
  -4  18   6        3.89        4.46      0.31 o 
  -3  18   6        1.32        1.07      0.07 o 
  -2  18   6        1.29        1.56      0.07 o 
  -1  18   6       17.23       18.57      0.57 o 
   0  18   6        0.13        0.08      0.05 o 
   1  18   6        0.41        0.49      0.06 o 
  -5  19   6       49.18       45.44      0.92 o 
  -4  19   6       17.62       18.85      0.42 o 
  -3  19   6        0.00        0.01      0.04 o 
  -2  19   6        1.11        0.95      0.07 o 
  -1  19   6       10.48       12.42      0.39 o 
   0  19   6        4.47        4.94      1.22 o 
   1  19   6       23.02       19.00      0.38 o 
  -5  20   6        8.97        6.93      0.17 o 
  -4  20   6        0.73        0.40      0.08 o 
  -3  20   6        0.00        0.04      0.04 o 
  -2  20   6        0.41        0.34      0.06 o 
  -1  20   6        1.80        1.28      0.06 o 
   0  20   6        4.50        3.03      0.90 o 
   1  20   6        4.94        2.98      1.50 o 
  -4  21   6       40.92       40.10      0.28 o 
  -3  21   6       17.38       15.45      0.13 o 
  -2  21   6        0.00        0.14      0.04 o 
  -1  21   6       32.44       31.82      0.32 o 
   0  21   6       10.36        6.48      1.51 o 
   1  21   6        1.23        1.34      0.08 o 
  -4  22   6        1.67        1.70      0.07 o 
  -3  22   6       14.54       12.56      0.14 o 
  -2  22   6        1.94        2.77      0.06 o 
  -1  22   6        4.51        4.50      0.11 o 
   0  22   6       16.85        0.00      0.59 o 
   1  22   6        3.23        3.26      0.08 o 
  -4  23   6        9.52        8.69      0.12 o 
  -3  23   6        0.46        0.63      0.10 o 
  -2  23   6       51.91       53.56      0.92 o 
  -1  23   6        0.40        0.36      0.05 o 
   0  23   6        1.35        0.59      0.19 o 
  -3  24   6        2.46        2.44      0.11 o 
  -2  24   6        0.00        0.00      0.08 o 
  -1  24   6        3.03        1.87      0.09 o 
   0  24   6        0.21        0.08      0.08 o 
  -3  25   6        0.06        0.00      0.08 o 
  -2  25   6        4.63        4.73      0.13 o 
  -1  25   6       38.93       30.15      0.25 o 
  -2  26   6        4.49        4.90      0.63 o 
  -5   0   7      115.32       99.28      0.92 o 
  -3   0   7        1.94        2.28      0.16 o 
  -1   0   7      329.21      348.27      5.85 o 
   1   0   7       28.68       33.65      0.42 o 
  -6   1   7       16.56       13.58      0.46 o 
  -5   1   7        5.83        3.51      0.08 o 
  -4   1   7      281.20      319.47      1.29 o 
  -3   1   7       74.37       83.53      0.34 o 
  -2   1   7        5.83        9.77      0.20 o 
  -1   1   7      195.69      224.51      0.75 o 
   0   1   7        2.97        2.95      0.22 o 
   1   1   7        5.76        5.76      0.12 o 
   2   1   7       83.85       85.59      0.70 o 
  -6   2   7       46.74       46.01      1.92 o 
  -5   2   7        5.67        6.83      0.22 o 
  -4   2   7      323.07      363.98      2.51 o 
  -3   2   7       32.91       33.31      4.56 o 
  -2   2   7       22.14       22.37      0.25 o 
  -1   2   7       10.58       16.63      0.30 o 
   0   2   7       10.57       11.98      0.29 o 
   1   2   7        5.11        6.48      0.29 o 
   2   2   7        4.67        3.29      0.04 o 
  -6   3   7        6.48        5.22      0.12 o 
  -5   3   7        0.00        0.15      0.05 o 
  -4   3   7      134.46      139.62      9.32 o 
  -3   3   7      151.18      164.77     28.33 o 
  -2   3   7      211.39      217.33      2.40 o 
  -1   3   7       19.70       21.50      0.35 o 
   0   3   7        0.83        1.05      0.15 o 
   1   3   7       21.83       23.14      0.31 o 
   2   3   7      134.57      126.88      0.54 o 
  -6   4   7        0.07        0.00      0.08 o 
  -5   4   7       11.77       11.03      0.28 o 
  -4   4   7      174.98      180.63     19.97 o 
  -3   4   7      172.46      204.07      0.80 o 
  -2   4   7       68.62       66.95      0.61 o 
  -1   4   7       56.77       56.48      0.35 o 
   0   4   7        5.60        5.81      0.16 o 
   1   4   7       33.53       32.68      0.29 o 
   2   4   7       10.44        7.51      0.10 o 
  -6   5   7        6.74        4.47      0.11 o 
  -5   5   7        0.05        0.10      0.04 o 
  -4   5   7       10.86       10.10      1.59 o 
  -3   5   7       67.09       69.08      1.09 o 
  -2   5   7        8.48        9.89      0.20 o 
  -1   5   7       97.12      114.06      0.69 o 
   0   5   7       30.43       30.85      0.70 o 
   1   5   7        1.26        0.91      0.10 o 
   2   5   7       48.15       45.78      0.43 o 
  -6   6   7        6.38        4.88      0.08 o 
  -5   6   7        6.09        6.13      0.17 o 
  -4   6   7       58.11       50.25      9.44 o 
  -3   6   7      110.90      124.85      4.63 o 
  -2   6   7        0.37        0.18      0.06 o 
  -1   6   7       26.59       27.50      0.28 o 
   0   6   7       58.87       65.53      0.44 o 
   1   6   7        7.89       11.11      0.12 o 
   2   6   7       63.88       56.18      0.21 o 
  -5   7   7        3.45        2.93      0.17 o 
  -4   7   7       64.18       71.82      0.84 o 
  -3   7   7        0.13        0.07      0.05 o 
  -2   7   7        6.29        6.04      0.11 o 
  -1   7   7        0.93        1.48      0.08 o 
   0   7   7        3.92        5.13      0.11 o 
   1   7   7        1.41        0.24      0.07 o 
  -5   8   7       18.18       15.53      3.40 o 
  -4   8   7        2.15        2.77      0.16 o 
  -3   8   7        0.01        0.07      0.04 o 
  -2   8   7        1.03        1.01      0.11 o 
  -1   8   7       90.77       86.66      1.78 o 
   0   8   7        2.36        3.38      0.54 o 
   1   8   7       13.75       16.00      3.24 o 
  -5   9   7        6.91        4.34      0.94 o 
  -4   9   7       16.33       15.11      0.27 o 
  -3   9   7       26.16       27.06      0.79 o 
  -2   9   7       12.28       13.28      0.18 o 
  -1   9   7       44.52       48.36      8.30 o 
   0   9   7      358.36      394.04      4.30 o 
   1   9   7        3.47        2.80      0.56 o 
  -5  10   7        5.48        5.44      1.18 o 
  -4  10   7        3.31        6.51      0.11 o 
  -3  10   7        6.69        7.51      0.16 o 
  -2  10   7        0.04        0.03      0.12 o 
  -1  10   7       62.72       68.62      0.71 o 
   0  10   7       73.89       56.50     17.96 o 
   1  10   7       38.22       36.95      0.24 o 
  -5  11   7        0.37        0.32      0.08 o 
  -4  11   7       19.36       18.79      0.24 o 
  -3  11   7        3.23        3.19      0.20 o 
  -2  11   7        0.03        0.05      0.05 o 
  -1  11   7       44.85       58.62      0.41 o 
   0  11   7        7.32        8.79      2.13 o 
   1  11   7       14.96       12.49      0.13 o 
  -5  12   7       10.39       10.15      0.21 o 
  -4  12   7       21.49       22.97      0.25 o 
  -3  12   7       19.57       19.94      0.59 o 
  -2  12   7        2.20        1.65      0.30 o 
  -1  12   7        0.55        0.96      0.08 o 
   0  12   7      239.98      232.41     70.59 o 
   1  12   7       77.58        0.00      0.59 o 
  -5  13   7       16.19       15.76      0.54 o 
  -4  13   7       11.10        9.78      0.15 o 
  -3  13   7       56.32       47.83      1.79 o 
  -2  13   7       28.04       25.60      4.56 o 
  -1  13   7        5.61        6.95      0.12 o 
   0  13   7       39.87        0.00      0.48 o 
   1  13   7       28.83       30.48      0.25 o 
  -5  14   7        5.96        5.00      0.25 o 
  -4  14   7        0.09        0.06      0.04 o 
  -3  14   7       35.82       32.22      0.28 o 
  -2  14   7       11.53        8.89      2.27 o 
  -1  14   7       10.30       12.09      0.17 o 
   0  14   7       15.04        0.00      0.59 o 
  -5  15   7       15.36       13.96      0.42 o 
  -4  15   7       25.42       26.51      0.20 o 
  -3  15   7        4.26        4.21      0.11 o 
  -2  15   7      141.85      133.96     33.39 o 
  -1  15   7        0.09        0.05      0.05 o 
   0  15   7       16.00        5.89      3.59 o 
  -4  16   7        3.82        4.05      0.07 o 
  -3  16   7        5.77        4.93      0.12 o 
  -2  16   7        1.97        1.97      0.51 o 
  -1  16   7        4.35        2.06      0.08 o 
   0  16   7        8.63        7.01      0.17 o 
  -4  17   7        7.88        7.60      0.12 o 
  -3  17   7       14.57       13.52      0.12 o 
  -2  17   7        0.51        0.10      0.06 o 
  -1  17   7       24.23       21.80      0.20 o 
   0  17   7       32.75       31.90      0.25 o 
  -4  18   7        0.34        0.08      0.05 o 
  -3  18   7       15.34       13.05      0.18 o 
  -2  18   7       13.95        9.46      0.42 o 
  -1  18   7       13.84       15.42      0.71 o 
  -3  19   7        3.30        3.36      0.08 o 
  -2  19   7        0.88        0.76      0.08 o 
  -1  19   7       63.59       56.83      2.38 o 
  -3  20   7        0.05        0.22      0.05 o 
  -2  20   7       47.39       42.31      3.97 o 
  -1  20   7        0.70        0.57      0.13 o 
  -2  21   7      197.77      181.87      0.75 o 
  -4   0   8      160.48      143.17      7.31 o 
  -2   0   8       92.74       95.50      1.67 o 
   0   0   8        0.48        0.31      0.17 o 
  -4   1   8       38.78       35.17      1.19 o 
  -3   1   8       10.31        9.83      1.56 o 
  -2   1   8        1.95        1.41      0.05 o 
  -1   1   8       71.05       65.55      0.58 o 
   0   1   8        1.59        1.38      0.06 o 
  -4   2   8        0.11        0.15      0.05 o 
  -3   2   8        0.04        0.06      0.04 o 
  -2   2   8       14.10       11.04      2.38 o 
  -1   2   8        9.41        8.60      0.14 o 
   0   2   8        4.58        2.93      0.08 o 
  -4   3   8       11.97       12.04      0.59 o 
  -3   3   8        7.13       10.45      0.59 o 
  -2   3   8        0.41        0.20      0.05 o 
  -1   3   8       15.38       17.39      0.31 o 
   0   3   8        0.04        0.00      0.48 o 
  -4   4   8       20.96       17.80      0.33 o 
  -3   4   8        4.84        3.58      0.19 o 
  -2   4   8       62.37       54.52     11.87 o 
  -1   4   8        4.52        4.58      0.09 o 
   0   4   8        1.56        1.00      0.06 o 
  -4   5   8       46.20       48.88      0.58 o 
  -3   5   8       79.29       76.57      0.44 o 
  -2   5   8        9.92        8.11      1.77 o 
  -1   5   8        9.50        5.55      0.12 o 
   0   5   8       38.50       35.29      0.63 o 
  -4   6   8        3.84        4.38      0.12 o 
  -3   6   8        0.48        0.87      0.07 o 
  -2   6   8       36.52       36.62      0.26 o 
  -1   6   8        1.92        0.68      0.08 o 
   0   6   8       28.97       29.56      0.25 o 
  -4   7   8        9.03       10.06      0.21 o 
  -3   7   8        9.09        8.52      0.18 o 
  -2   7   8        0.58        1.59      0.07 o 
  -1   7   8       12.00       13.43      0.50 o 
   0   7   8        0.01        0.25      0.08 o 
  -4   8   8        0.01        0.08      0.06 o 
  -3   8   8        8.98        8.68      0.14 o 
  -2   8   8       20.99       23.15      0.58 o 
  -1   8   8       25.13       20.58      0.18 o 
  -4   9   8       74.67       71.20      3.09 o 
  -3   9   8        7.36        7.55      0.13 o 
  -2   9   8       14.86       18.16      0.18 o 
  -1   9   8       10.98        9.90      0.13 o 
  -4  10   8      112.80       95.84      2.51 o 
  -3  10   8       17.81       16.88      0.50 o 
  -2  10   8        2.71        2.65      0.33 o 
  -1  10   8       11.68       11.32      0.21 o 
  -3  11   8       21.92       17.30      0.42 o 
  -2  11   8        0.85        1.13      0.06 o 
  -1  11   8       32.63       30.73      0.25 o 
  -3  12   8       20.87       15.51      8.18 o 
  -2  12   8       64.19       64.93     32.78 o 
  -1  12   8       33.73       25.89      0.17 o 
  -3  13   8        2.49        1.17      0.08 o 
  -2  13   8       54.45       54.95      0.33 o 
  -2  14   8       43.86       41.84      0.25 o 
                                                 
